# Supplementary material for: Neuron-specific Agrin splicing by Nova RNA-binding proteins regulates conserved neuromuscular junction development in chordates
Source: PLoS Biol. 2025 Sep 12;23(9):e3003392. doi: 10.1371/journal.pbio.3003392 (PMC12445529; doi:10.1371/journal.pbio.3003392)
Supplement: S1 Data — (XLSX) [file pbio.3003392.s016.xlsx]

## Sheet: Sheet1
	Fig. 5D left rep1
	Control		Agrin sgRNAs 1+3
Typical clusters	53		15
Clusters lost	2		40
n	55		55
	Fig. 5D left rep2
	Control		Agrin sgRNAs 1+3
Typical clusters	41		11
Clusters lost	4		44
n	45		55
	Fig. 5D right
	Control		Agrin sgRNAs 5+8
Typical clusters	52		6
Clusters lost	3		40
n	55		46
	Fig. 5F rep1
	Control		Lrp4 CRISPR
Typical clusters	50		50
Clusters lost	0		50
n	50		100
	Fig. 5F rep2
	Control		LRP4 CRISPR
Typical clusters	44		23
Clusters lost	6		27
n	50		50
	Fig. 6E rep1
	Control		Nova CRISPR		Rescue
Typical clusters	43		20		38
Clusters lost	7		30		12
n	50		50		50
	Fig. 6E rep2
	Control		Nova CRISPR		Rescue
Typical clusters	47		30		39
Clusters lost	3		20		11
n	50		50		50
	Fig. 7D rep1
	Control		Ebf CRISPR
Nova>GFP+	39		1
no GFP	11		49
n	50		50
	Fig. 7D rep2
	Control		Ebf CRISPR
Nova>GFP+	54		5
no GFP	11		75
n	65		80
	Fig. 7G rep1
	WT		mEbf 1		mEbf 2
GFP+	42		5		12
No GFP	1		15		3
n	43		20		15
	Fig. 7G rep2
	WT		mEbf 1		mEbf 2
GFP+	28		15		24
no GFP	7		25		7
n	35		40		31
	Fig. S11
	Control		Agrin sgRNAs
Typical clusters	62		42
Clusters lost	12		42
n	74		84

## Sheet: Fig. 6F
Control
# of clusters at NMJs	length (px)	clusters/100um
42	518.7	28.664
30	617.73	17.192
44	562	27.7153
41	552.09	26.2892
44	612.72	25.4211
18	507	12.568
35	533.48	23.2249
48	507	33.5148
50	506.67	34.934
33	512.53	22.7928
Nova CRISPR
# of clusters at NMJs	length (px)	clusters/100um
1	559.59	0.632606
2	509.174	1.39049
2	527.11	1.34317
0	518.76	0
6	591.35	3.59178
0	541.71	0
13	605.83	7.59619
9	505.45	6.30329
10	512.81	6.90314
3	506.17	2.09811

## Sheet: Fig. S13
Lrp4.2 sgRNA
Sample: LRP-gRNA2-LRP-exon2-F
Comment: 1733883-A9-Christiaen	Lionel-10-338844213-LC02
Lane: 79
Order: GATC
Signal: G2343	A 2215	T 3119	C 1967
Dyeset/Primer: KB_3730_POP7_BDTv3.mob
KB: KB 1.4.1.8
Points: 1473 to 11460
Model: 3730
Signal Intensity Threshold Setting: 0.0
Polymer Type: POP7
Polymer Lot Number: 1604543
Polymer Expiration Date: Oct 23 2016
Scan number	Sequencing base call	Signal Strength G (Analyzed Color Data)	Signal Strength A (Analyzed Color Data)	Signal Strength T (Analyzed Color Data)	Signal Strength C (Analyzed Color Data)	Quality value as called by the basecaller	Ratio calculated using the maximum signal strength for a seven scan range and the maximum out of all four signal strength as the denominator. Result is filtered using the signal intensity threshold %age	Ratio calculated using the maximum signal strength for a seven scan range and the maximum out of all four signal strength as the denominator. Result is filtered using the signal intensity threshold %age	Ratio calculated using the maximum signal strength for a seven scan range and the maximum out of all four signal strength as the denominator. Result is filtered using the signal intensity threshold %age	Ratio calculated using the maximum signal strength for a seven scan range and the maximum out of all four signal strength as the denominator. Result is filtered using the signal intensity threshold %age	Ratio calculated using the signal strength at the peak location and the maximum out of all four signal strength as the denominator Result is filtered using the signal intensity threshold %age	Ratio calculated using the signal strength at the peak location and the maximum out of all four signal strength as the denominator. Result is filtered using the signal intensity threshold %age	Ratio calculated using the signal strength at the peak location and the maximum out of all four signal strength as the denominator. Result is filtered using the signal intensity threshold %age	Ratio calculated using the signal strength at the peak location and the maximum out of all four signal strength as the denominator. Result is filtered using the signal intensity threshold %age	A seven base call sequencing window	Amplitude of the primary peak	Amplitude of the secondary peak	Base call for the primary peak	Base call for the secondary peak
ScanNumber	BaseCall	SignalStrength (rfu)_G	SignalStrength (rfu)_A	SignalStrength (rfu)_T	SignalStrength (rfu)_C	QualityValue	MaxSig7Scan_Filtered_G_Ratio	MaxSig7Scan_Filtered_A_Ratio	MaxSig7Scan_Filtered_T_Ratio	MaxSig7Scan_Filtered_C_Ratio	MaxSigAtPeak_Filtered_G_Ratio	MaxSigAtPeak_Filtered_A_Ratio	MaxSigAtPeak_Filtered_T_Ratio	MaxSigAtPeak_Filtered_C_Ratio	SequenceWindow	AmplitudePrimaryPeak	AmplitudeSecondaryPeak	BaseCallPrimaryPeak	BaseCallSecondaryPeak
2	N	75	213	1538	448	4	0.0525974	0.146753	1	0.305844	0.0487646	0.138492	1	0.291287	NNNN	433	3563	N	T
12	N	29	88	1261	153	4	0.0255848	0.0789474	1	0.169591	0.0229976	0.0697859	1	0.121332	NNNNN	1722	332	N	C
25	N	16	37	1010	20	4	0.0175097	0.0428016	1	0.0282101	0.0158416	0.0366337	1	0.019802	NNNNNN	1606	63	N	A
44	N	15	43	903	54	5	0.0236051	0.0461373	1	0.0976395	0.0166113	0.047619	1	0.0598007	NNNNNNC	57	1406	N	T
63	N	197	28	291	497	4	0.51004	0.0742972	0.851406	1	0.396378	0.056338	0.585513	1	NNNNNCT	714	616	N	T
71	N	302	15	52	379	5	0.681716	0.0406321	0.252822	1	0.796834	0.0395778	0.137203	1	NNNNCTN	439	627	N	C
85	C	97	0	104	519	24	0.287091	0.00192678	0.38921	1	0.186898	0	0.200385	1	NNNCTNG	740	301	C	T
102	T	50	15	831	43	14	0.122619	0.0261905	1	0.0904762	0.0601685	0.0180505	1	0.0517449	NNCTNGA	1120	157	T	G
109	N	258	29	811	27	9	0.531175	0.0371703	1	0.0371703	0.318126	0.0357583	1	0.0332922	NCTNGAT	1083	741	N	G
120	G	848	102	279	24	19	1	0.21816	0.549528	0.0283019	1	0.120283	0.329009	0.0283019	CTNGATG	1322	647	G	T
134	A	111	599	168	19	16	0.449082	1	0.507513	0.0317195	0.185309	1	0.280467	0.0317195	TNGATGN	882	445	A	T
143	T	117	301	501	14	14	0.502994	0.904192	1	0.0299401	0.233533	0.600798	1	0.0279441	NGATGNN	707	674	T	A
155	G	704	20	66	18	10	1	0.0450704	0.219718	0.0253521	1	0.0284091	0.09375	0.0255682	GATGNNA	1052	187	G	T
172	N	504	10	107	9	6	1	0.025641	0.301775	0.0216963	1	0.0198413	0.212302	0.0178571	ATGNNAC	698	190	N	T
181	N	503	33	1	5	9	1	0.181818	0.0335968	0.013834	1	0.0656064	0.00198807	0.00994036	TGNNACG	693	152	N	A
196	A	40	709	7	203	16	0.156118	1	0.0126582	0.561181	0.0564175	1	0.00987306	0.286319	GNNACGT	1040	647	A	C
203	C	56	418	11	570	12	0.243112	1	0.0178282	0.923825	0.0982456	0.733333	0.0192982	1	NNACGTC	852	915	C	A
214	G	448	5	13	34	39	1	0.0602679	0.149554	0.350446	1	0.0111607	0.0290179	0.0758929	NACGTCN	675	209	G	C
227	T	13	10	622	4	53	0.109325	0.0176849	1	0.102894	0.0209003	0.0160772	1	0.00643087	ACGTCNC	927	99	T	C
239	C	7	162	1	737	19	0.0108548	0.397558	0.0868385	1	0.00949797	0.21981	0.00135685	1	CGTCNCT	1082	436	C	A
247	N	8	420	10	214	8	0.0183066	0.961098	0.0389016	1	0.0190476	1	0.0238095	0.509524	GTCNCTT	590	785	N	C
256	C	9	60	4	656	25	0.0198171	0.283537	0.0503049	1	0.0137195	0.0914634	0.00609756	1	TCNCTTT	944	238	C	A
269	T	11	3	798	0	58	0.01868	0.00747198	1	0.0211706	0.0137845	0.0037594	1	0	CNCTTTT	1217	28	T	C
284	T	3	13	1020	19	58	0.00392157	0.0205882	1	0.0196078	0.00294118	0.0127451	1	0.0186275	NCTTTTC	1566	18	T	A
300	T	2	11	759	12	31	0.00263505	0.0223979	1	0.0197628	0.00263505	0.0144928	1	0.0158103	CTTTTCG	1193	17	T	A
312	T	0	14	742	0	52	0.00269542	0.0296496	1	0.0350404	0	0.0188679	1	0	TTTTCGT	1129	45	T	C
324	C	0	32	0	772	62	0.0207254	0.0414508	0.0427461	1	0	0.0414508	0	1	TTTCGTA	1140	71	C	T
336	G	360	8	0	0	52	1	0.0273973	0.0219178	0.0383562	1	0.0222222	0	0	TTCGTAG	538	81	G	T
349	T	0	21	572	8	28	0.027972	0.403846	1	0.0227273	0	0.0367133	1	0.013986	TCGTAGG	837	365	T	A
359	A	6	1032	0	8	56	0.0465116	1	0.0833333	0.00775194	0.00581395	1	0	0.00775194	CGTAGGT	1473	124	A	T
369	G	282	16	7	4	22	1	0.819149	0.0390071	0.0177305	1	0.0567376	0.0248227	0.0141844	GTAGGTT	420	278	G	A
384	G	855	4	0	0	62	1	0.00818713	0.00818713	0	1	0.00467836	0	0	TAGGTTA	1292	52	G	T
396	T	0	11	699	0	62	0.0370899	0.0228245	1	0.00142653	0	0.0157368	1	0	AGGTTAA	1040	27	T	G
408	T	5	6	629	6	33	0.0125786	0.185535	1	0.0125786	0.00794913	0.00953895	1	0.00953895	GGTTAAT	956	321	T	A
418	A	2	821	3	2	56	0.00481348	1	0.126354	0.00722022	0.00243605	1	0.00365408	0.00243605	GTTAATT	1132	133	A	T
427	A	19	660	0	0	47	0.0316265	1	0.063253	0	0.0287879	1	0	0	TTAATTC	876	88	A	T
438	T	19	0	770	5	47	0.0246753	0.0896104	1	0.0103896	0.0246753	0	1	0.00649351	TAATTCC	1142	95	T	A
451	T	2	9	1179	2	62	0.0033389	0.0116861	1	0.00166945	0.00169635	0.00763359	1	0.00169635	AATTCCG	1710	17	T	C
464	C	0	17	6	863	62	0.0023175	0.0336037	0.00695249	1	0	0.0196987	0.00695249	1	ATTCCGC	1226	27	C	T
475	C	0	5	11	689	62	0.00142248	0.00853485	0.0184922	1	0	0.00725689	0.0159652	1	TTCCGCT	995	14	C	T
489	G	536	2	3	4	62	1	0.0128676	0.0183824	0.00919118	1	0.00373134	0.00559702	0.00746269	TCCGCTT	721	26	G	C
501	C	0	3	4	869	47	0.0103567	0.00345224	0.0126582	1	0	0.00345224	0.00460299	1	CCGCTTA	1116	32	C	G
516	T	1	0	1005	2	62	0.00298507	0.0119403	1	0.0139303	0.000995	0	1	0.00199005	CGCTTAC	1334	17	T	C
529	T	1	0	869	20	47	0.00337079	0.0505618	1	0.0235955	0.00115075	0	1	0.023015	GCTTACA	1163	100	T	A
540	A	1	1060	1	0	59	0.00377358	1	0.0245283	0.1	0.000943	1	0.000943	0	CTTACAT	1282	174	A	C
549	C	21	0	16	721	32	0.0291262	0.23301	0.0263523	1	0.0291262	0	0.0221914	1	TTACATT	892	207	C	A
558	A	0	541	5	0	59	0.012939	1	0.0110906	0.15342	0	1	0.00924214	0	TACATTT	619	97	A	C
570	T	9	3	1038	4	62	0.0125241	0.00674374	1	0.00674374	0.00867052	0.00289017	1	0.00385357	ACATTTA	1303	20	T	A
584	T	1	1	1098	0	49	0.00455373	0.0154827	1	0	0.000911	0.000911	1	0	CATTTAT	1351	24	T	A
598	T	1	0	913	0	54	0.00438116	0.0481928	1	0.00438116	0.00109529	0	1	0	ATTTATA	1132	87	T	A
608	A	1	846	9	2	62	0.00236407	1	0.0165485	0.0035461	0.00118203	1	0.0106383	0.00236407	TTTATAA	1000	22	A	T
619	T	12	4	804	6	62	0.0160891	0.00618812	1	0.00742574	0.0149254	0.00497512	1	0.00746269	TTATAAA	1017	36	T	A
630	A	0	479	5	5	62	0.00417537	1	0.0146138	0.0104384	0	1	0.0104384	0.0104384	TATAAAG	556	15	A	T
641	A	9	727	6	1	62	0.0137552	1	0.0165062	0.00550206	0.0123796	1	0.0082531	0.00137552	ATAAAGC	852	11	A	G
653	A	6	583	4	4	62	0.0222985	1	0.0102916	0.0154374	0.0102916	1	0.00686106	0.00686106	TAAAGCA	671	15	A	G
666	G	607	1	3	4	62	1	0.00658979	0.00658979	0.0131796	1	0.00164745	0.00494234	0.00658979	AAAGCAT	685	11	G	C
678	C	4	6	4	661	62	0.00605144	0.00907716	0.0242057	1	0.00605144	0.00907716	0.00605144	1	AAGCATT	786	20	C	A
689	A	0	824	8	7	62	0.00364078	1	0.00970874	0.00849515	0	1	0.00970874	0.00849515	AGCATTA	953	17	A	T
700	T	15	5	821	4	59	0.0219245	0.00609013	1	0.0109622	0.0182704	0.00609013	1	0.00487211	GCATTAA	1008	16	T	A
714	T	0	4	1062	6	59	0	0.00376648	1	0.0122411	0	0.00376648	1	0.00564972	CATTAAT	1300	29	T	A
725	A	1	893	12	10	62	0.00223964	1	0.0134378	0.0201568	0.00111982	1	0.0134378	0.0111982	ATTAATC	1022	11	A	C
736	A	13	635	1	5	62	0.0230061	1	0.0168712	0.0122699	0.0204724	1	0.0015748	0.00787402	TTAATCC	748	12	A	G
748	T	10	6	954	0	62	0.0145379	0.00623053	1	0.0145379	0.0104822	0.00628931	1	0	TAATCCC	1192	12	T	A
761	C	0	12	5	1029	62	0	0.0182167	0.0143816	1	0	0.0116618	0.00485909	1	AATCCCT	1202	16	C	A
774	C	4	3	8	867	62	0.00461361	0.00346021	0.00922722	1	0.00461361	0.00346021	0.00922722	1	ATCCCTA	953	3	C	G
786	C	0	5	0	851	62	0	0.00587544	0.0117509	1	0	0.00587544	0	1	TCCCTAA	965	8	C	T
799	T	1	9	847	1	59	0.00232288	0.0116144	1	0.0150987	0.00118064	0.0106257	1	0.00118064	CCCTAAC	1042	18	T	A
811	A	0	1011	12	5	62	0.000989	1	0.0128586	0.0138477	0	1	0.0118694	0.0049456	CCTAACT	1143	11	A	C
822	A	19	681	4	10	62	0.0352423	1	0.0176211	0.0220264	0.0279001	1	0.00587371	0.0146843	CTAACTT	772	17	A	G
834	C	7	7	0	666	62	0.018018	0.015015	0.021021	1	0.0105105	0.0105105	0	1	TAACTTG	742	10	C	G
847	T	0	5	1047	7	62	0.000955	0.0152818	1	0.0124164	0	0.00477555	1	0.00668577	AACTTGA	1252	12	T	C
860	T	6	1	1138	10	62	0.0114235	0.0175747	1	0.0114235	0.00527241	0.000879	1	0.00878735	ACTTGAT	1368	22	T	A
872	G	1163	0	7	8	62	1	0.0154772	0.0180567	0.0103181	1	0	0.00601892	0.00687876	CTTGATT	1280	15	G	A
886	A	0	1009	14	8	59	0.0168484	1	0.0138751	0.0109019	0	1	0.0138751	0.00792864	TTGATTT	1140	14	A	G
897	T	21	13	925	6	59	0.0248649	0.0140541	1	0.0108108	0.0227027	0.0140541	1	0.00648649	TGATTTA	1102	19	T	G
909	T	1	2	1046	6	62	0.00188147	0.0272813	1	0.014111	0.000956	0.00191205	1	0.00573614	GATTTAA	1262	20	T	A
921	T	1	10	989	4	59	0.00489716	0.00979432	1	0.00685602	0.00101112	0.0101112	1	0.00404449	ATTTAAT	1211	46	T	A
931	A	0	853	8	10	62	0.00115875	1	0.032445	0.0115875	0	1	0.00937866	0.0117233	TTTAATG	964	18	A	T
942	A	13	624	8	7	62	0.0251572	1	0.0235849	0.0110063	0.0208333	1	0.0128205	0.0112179	TTAATGT	693	17	A	T
954	T	0	8	892	7	62	0.0302691	0.0134529	1	0.0100897	0	0.00896861	1	0.00784753	TAATGTA	1011	20	T	G
968	G	1782	0	0	9	62	1	0.00224467	0.00561167	0.00673401	1	0	0	0.00505051	AATGTAA	1865	9	G	C
980	T	12	12	826	9	62	0.035109	0.0145278	1	0.0108959	0.0145278	0.0145278	1	0.0108959	ATGTAAT	937	11	T	G
991	A	3	832	11	0	62	0.0144231	1	0.0180288	0	0.00360577	1	0.0132212	0	TGTAATG	871	11	A	G
1002	A	14	686	5	0	62	0.0291545	1	0.0233236	0.00145773	0.0204082	1	0.00728863	0	GTAATGC	718	17	A	G
1014	T	0	7	906	0	54	0.0342163	0.0143488	1	0.00220751	0	0.00772627	1	0	TAATGCT	1033	25	T	G
1027	G	1886	0	0	0	62	1	0.00525762	0.00946372	0.0084122	1	0	0	0	AATGCTT	1980	11	G	C
1040	C	8	6	0	785	62	0.0471338	0.00764331	0.0254777	1	0.0101911	0.00764331	0	1	ATGCTTT	824	10	C	T
1053	T	3	7	1037	0	62	0.0048216	0.0202507	1	0.0173578	0.00289296	0.00675024	1	0	TGCTTTG	1164	14	T	A
1066	T	0	10	1007	3	62	0.00496524	0.0248262	1	0.00496524	0	0.00993049	1	0.00297915	GCTTTGT	1128	17	T	A
1078	T	0	2	1138	0	62	0.0163793	0.0206897	1	0.00172414	0	0.00175747	1	0	CTTTGTT	1315	23	T	A
1091	G	1134	0	0	5	62	1	0.00617284	0.015873	0.005291	1	0	0	0.00440917	TTTGTTT	1135	14	G	A
1104	T	0	8	888	6	62	0.0247748	0.0202703	1	0.00788288	0	0.00900901	1	0.00675676	TTGTTTC	973	13	T	A
1116	T	0	3	1167	5	62	0	0.0154242	1	0.00514139	0	0.00257069	1	0.00428449	TGTTTCA	1267	15	T	A
1128	T	0	6	1067	3	62	0.000928	0.0250464	1	0.0204082	0	0.00562324	1	0.00281162	GTTTCAG	1206	16	T	A
1140	C	0	7	15	956	59	0.00523013	0.0146444	0.0261506	1	0	0.00732218	0.0156904	1	TTTCAGT	972	35	C	A
1149	A	0	702	11	11	59	0.00854701	1	0.0356125	0.031339	0	1	0.0156695	0.0156695	TTCAGTG	716	14	A	G
1162	G	409	0	0	7	62	1	0.0342298	0.0537897	0.0317848	1	0	0	0.0171149	TCAGTGT	347	10	G	T
1175	T	7	3	995	0	62	0.0261307	0.0251256	1	0.00201005	0.00703518	0.00301507	1	0	CAGTGTG	1113	20	T	A
1187	G	1599	0	0	0	62	1	0.00562852	0.00875547	0.00375234	1	0	0	0	AGTGTGT	1575	10	G	A
1200	T	0	7	923	0	62	0.0162514	0.0260022	1	0.00325027	0	0.00758396	1	0	GTGTGTG	1031	18	T	A
1212	G	1385	0	0	4	62	1	0.00505415	0.00794224	0.0064982	1	0	0	0.00288809	TGTGTGT	1385	9	G	C
1224	T	0	0	855	2	62	0.0195627	0.0172612	1	0.0103567	0	0	1	0.00233918	GTGTGTT	990	18	T	A
1237	G	1480	1	0	0	62	1	0.00743243	0.00878378	0.00337838	1	0.000676	0	0	TGTGTTA	1491	11	G	A
1249	T	10	4	1051	0	62	0.0313987	0.0228354	1	0.00190295	0.00951475	0.0038059	1	0	GTGTTAC	1153	14	T	A
1261	T	4	17	955	0	62	0.00724638	0.0227743	1	0.00828157	0.00418848	0.017801	1	0	TGTTACA	1095	10	T	A
1272	A	1	1082	23	18	62	0.00739372	1	0.0212569	0.0175601	0.000924	1	0.0212569	0.0166359	GTTACAT	1117	8	A	G
1282	C	10	39	8	857	62	0.0215909	0.0443182	0.0215909	1	0.0116686	0.0455076	0.00933489	1	TTACATC	915	14	C	T
1293	A	0	786	2	21	59	0.00890585	1	0.0330789	0.0267176	0	1	0.00254453	0.0267176	TACATCA	822	15	A	T
1305	T	2	6	1163	0	62	0.0094583	0.0154772	1	0.0206363	0.00171969	0.00515907	1	0	ACATCAA	1308	20	T	A
1318	C	0	13	0	1006	59	0	0.0168986	0.0298211	1	0	0.0129225	0	1	CATCAAT	1039	11	C	A
1329	A	0	712	8	23	62	0.00702247	1	0.0238764	0.0351124	0	1	0.011236	0.0323034	ATCAATG	733	11	A	T
1340	A	14	654	0	2	62	0.0284431	1	0.0374251	0.0194611	0.0214067	1	0	0.0030581	TCAATGC	700	12	A	G
1353	T	0	0	1033	3	62	0.0377541	0.0145208	1	0.00580832	0	0	1	0.00290416	CAATGCC	1200	18	T	A
1366	G	1768	6	0	0	62	1	0.00904977	0.0135747	0.0113122	1	0.00339367	0	0	AATGCCA	1826	15	G	C
1379	C	0	0	12	835	62	0.0479042	0.00239521	0.0179641	1	0	0	0.0143713	1	ATGCCAG	849	9	C	T
1391	C	3	14	9	830	59	0.00350877	0.0175439	0.0116959	1	0.00361446	0.0168675	0.0108434	1	TGCCAGA	881	25	C	A
1402	A	1	649	12	21	59	0.0154083	1	0.0215716	0.0323575	0.00154083	1	0.01849	0.0323575	GCCAGAG	650	13	A	G
1414	G	472	0	6	0	62	1	0.065678	0.0148305	0.0233051	1	0	0.0127119	0	CCAGAGT	429	13	G	A
1428	A	2	1798	1	0	59	0.00222469	1	0.00389321	0.00333704	0.00111235	1	0.000556	0	CAGAGTG	1940	22	A	G
1439	G	568	34	0	8	54	1	0.0774648	0.040493	0.0211268	1	0.0598592	0	0.0140845	AGAGTGC	526	10	G	T
1452	T	0	0	957	2	62	0.0342679	0.0155763	1	0.0114226	0	0	1	0.00208986	GAGTGCA	1046	14	T	G
1464	G	1521	0	15	0	62	1	0.00591716	0.017094	0.0118343	1	0	0.00986193	0	AGTGCAA	1592	11	G	T
1476	C	16	11	5	693	62	0.0562771	0.025974	0.01443	1	0.023088	0.015873	0.00721501	1	GTGCAAA	732	9	C	A
1487	A	5	788	3	18	62	0.0139594	1	0.0126904	0.0253807	0.00634518	1	0.00380711	0.0228426	TGCAAAT	800	11	A	G
1498	A	9	606	1	0	62	0.0247525	1	0.0132013	0.0115512	0.0148515	1	0.00165017	0	GCAAATG	614	13	A	G
1510	A	5	1003	8	0	62	0.0149551	1	0.0279163	0.00199402	0.00498504	1	0.00797607	0	CAAATGC	1050	17	A	G
1522	T	1	4	1044	2	62	0.039272	0.0249042	1	0.0124521	0.000958	0.00383142	1	0.00191571	AAATGCA	1126	21	T	G
1534	G	1668	0	3	0	62	1	0.00839329	0.0173861	0.0131894	1	0	0.00179856	0	AATGCAA	1743	16	G	C
1546	C	19	5	7	856	62	0.0488941	0.0174622	0.0128056	1	0.0221963	0.00584112	0.00817757	1	ATGCAAA	930	9	C	A
1558	A	2	614	5	17	62	0.014658	1	0.00977199	0.0456026	0.00325733	1	0.00814332	0.0276873	TGCAAAC	615	15	A	C
1569	A	2	733	8	6	62	0.00954979	1	0.0136426	0.0163711	0.00272851	1	0.0109141	0.00818554	GCAAACG	750	9	A	G
1581	A	3	910	18	9	62	0.0131868	1	0.0197802	0.0274725	0.0032967	1	0.0197802	0.00989011	CAAACGA	955	14	A	G
1593	C	0	7	5	874	62	0.01373	0.0263158	0.00686499	1	0	0.00800915	0.00572082	1	AAACGAA	952	13	C	G
1605	G	504	6	5	5	62	1	0.0772277	0.0138614	0.0554455	1	0.0119048	0.00992064	0.00992064	AACGAAA	481	25	G	A
1618	A	0	1280	3	2	62	0.009375	1	0.0046875	0.00546875	0	1	0.00234375	0.0015625	ACGAAAA	1391	15	A	G
1630	A	2	785	5	6	62	0.0216561	1	0.0101911	0.00764331	0.00254777	1	0.00636943	0.00764331	CGAAAAC	822	18	A	G
1642	A	3	785	1	5	62	0.0127389	1	0.0101911	0.0152866	0.00382166	1	0.00127388	0.00636943	GAAAACA	838	11	A	G
1653	A	6	980	17	16	62	0.0122449	1	0.0204082	0.0255102	0.00612245	1	0.0173469	0.0163265	AAAACAG	1066	12	A	T
1664	C	2	35	13	938	62	0.0127932	0.0373134	0.0202559	1	0.0021322	0.0373134	0.0138593	1	AAACAGT	1022	12	C	T
1675	A	0	729	2	22	59	0.0219479	1	0.00685871	0.0356653	0	1	0.00274348	0.0301783	AACAGTT	776	15	A	G
1687	G	651	4	0	1	62	1	0.0287009	0.0317221	0.00755287	1	0.00614439	0	0.0015361	ACAGTTT	698	9	G	T
1700	T	0	10	838	2	62	0.0186916	0.0198598	1	0.0046729	0	0.0119332	1	0.00238663	CAGTTTG	968	10	T	A
1713	T	1	12	1230	0	62	0.00406504	0.0211382	1	0.00406504	0.000813	0.0097561	1	0	AGTTTGC	1354	16	T	A
1725	T	0	1	977	0	62	0.0362173	0.0120724	1	0.00704225	0	0.00102354	1	0	GTTTGCA	1163	12	T	A
1738	G	1366	0	1	4	62	1	0.00512445	0.0197657	0.0146413	1	0	0.000732	0.00292826	TTTGCAT	1577	9	G	C
1750	C	9	17	4	732	62	0.0505464	0.0314208	0.0218579	1	0.0122951	0.023224	0.00546448	1	TTGCATG	867	11	C	T
1761	A	4	852	10	14	62	0.0258216	1	0.0305164	0.0234742	0.00469484	1	0.0117371	0.0164319	TGCATGC	1004	21	A	G
1772	T	0	15	934	0	62	0.0475185	0.0253432	1	0.0063358	0	0.01606	1	0	GCATGCT	1177	26	T	G
1785	G	1769	0	2	2	62	1	0.00508762	0.0146976	0.0146976	1	0	0.00113058	0.00113058	CATGCTC	2157	13	G	T
1797	C	6	2	0	914	62	0.0503282	0.00328228	0.0339168	1	0.00656455	0.00218818	0	1	ATGCTCT	1131	15	C	T
1810	T	9	10	1015	0	62	0.008867	0.017734	1	0.0216749	0.008867	0.00985222	1	0	TGCTCTG	1308	17	T	C
1822	C	2	3	1	1046	62	0.00286807	0.00286807	0.0200765	1	0.00191205	0.00286807	0.000956	1	GCTCTGT	1335	15	C	T
1835	T	13	6	921	0	62	0.0412595	0.019544	1	0.0336591	0.0141151	0.00651466	1	0	CTCTGTT	1205	22	T	A
1847	G	1460	1	0	4	62	1	0.00821918	0.0123288	0.00684931	1	0.000685	0	0.00273973	TCTGTTA	1916	17	G	A	0.0273973
1860	T	0	6	831	2	62	0.0469314	0.022864	1	0.0108303	0	0.00722022	1	0.00240674	CTGTTAG	1104	12	T	A	0.0806258
1872	T	1	21	952	5	62	0.00630252	0.0294118	1	0.012605	0.00105042	0.0220588	1	0.0052521	TGTTAGT	1257	10	T	C	0.0483193
1883	A	4	1044	22	4	62	0.00862069	1	0.0268199	0.00670498	0.00383142	1	0.0210728	0.00383142	GTTAGTA	1461	24	A	G	0.0421456
1894	G	405	21	0	7	62	1	0.0709046	0.0562347	0.0195599	1	0.0518519	0	0.017284	TTAGTAA	509	15	G	T	0.146699
1907	T	1	18	859	0	54	0.0128056	0.032596	1	0	0.00116414	0.0209546	1	0	TAGTAAC	1211	14	T	A	0.0454016
1918	A	5	1028	20	0	62	0.0155642	1	0.0243191	0.00486381	0.00486381	1	0.0194553	0	AGTAACA	1469	20	A	G	0.0447471
1929	A	5	842	15	12	62	0.0142518	1	0.0213777	0.0261283	0.00593824	1	0.0178147	0.0142518	GTAACAA	1219	18	A	G	0.0617577
1940	C	6	28	8	841	62	0.0118906	0.0332937	0.019025	1	0.00713436	0.0332937	0.00951248	1	TAACAAA	1289	15	C	T	0.0642093
1951	A	0	746	11	21	62	0.00938338	1	0.0160858	0.0321716	0	1	0.0147453	0.0281501	AACAAAT	1116	14	A	T	0.0576408
1962	A	0	696	9	0	62	0.0139665	1	0.0139665	0.0111732	0	1	0.012931	0	ACAAATG	1082	16	A	G	0.0391061
1975	A	3	932	9	1	62	0.0203863	1	0.0300429	0.00965665	0.00321888	1	0.00965665	0.00107296	CAAATGT	1478	25	A	G	0.0600858
1986	T	0	13	974	0	62	0.0458624	0.0229312	1	0.00199402	0	0.013347	1	0	AAATGTA	1643	34	T	A	0.0707876
1999	G	1721	0	0	2	62	1	0.00464846	0.0110401	0.00290529	1	0	0	0.00116212	AATGTAC	2792	19	G	A	0.0185938
2011	T	17	3	889	0	62	0.0528684	0.0281215	1	0.00674916	0.0191226	0.00337458	1	0	ATGTACG	1487	19	T	A	0.087739
2023	A	0	866	12	14	62	0.017321	1	0.0288684	0.0265589	0	1	0.0138568	0.0161663	TGTACGT	1475	17	A	T	0.0727483
2034	C	0	20	3	842	54	0.0178147	0.0296912	0.0118765	1	0	0.023753	0.00356295	1	GTACGTG	1428	20	C	G	0.0593824
2047	G	566	15	0	0	62	1	0.0318021	0.0565371	0.0441696	1	0.0265018	0	0	TACGTGC	882	21	G	A	0.132509
2060	T	0	7	1109	0	62	0.0234445	0.0279531	1	0.000902	0	0.00631199	1	0	ACGTGCA	1973	40	T	A	0.0522997
2072	G	1211	0	5	0	62	1	0.00330306	0.0272502	0.0198183	1	0	0.00412882	0	CGTGCAT	2103	21	G	T	0.0503716
2085	C	0	14	7	828	62	0.0410628	0.0253623	0.0181159	1	0	0.0169082	0.00845411	1	GTGCATA	1510	15	C	T	0.0845411
2096	A	3	777	12	17	62	0.018018	1	0.03861	0.033462	0.003861	1	0.015444	0.021879	TGCATAC	1421	23	A	T	0.0900901
2107	T	0	18	981	0	62	0.0060241	0.0220884	1	0.0150602	0	0.0183486	1	0	GCATACC	1886	21	T	C	0.0431727
2119	A	13	1022	18	15	62	0.0303327	1	0.0293542	0.0244618	0.0127202	1	0.0176125	0.0146771	CATACCA	1963	32	A	G	0.0841487
2130	C	2	19	4	910	54	0.00879121	0.0318681	0.0142857	1	0.0021978	0.0208791	0.0043956	1	ATACCAG	1674	17	C	G	0.0549451
2142	C	1	10	2	726	54	0.00270636	0.0284168	0.0067659	1	0.00137741	0.0137741	0.00275482	1	TACCAGT	1409	6	C	A	0.037889
2153	A	0	795	11	21	31	0.0100376	1	0.0276035	0.0263488	0	1	0.0138365	0.0264151	ACCAGTA	1598	23	A	T	0.06399
2166	G	319	0	0	2	13	1	0.0658307	0.0564263	0.0250784	1	0	0	0.00626959	CCAGTAN	519	13	G	T	0.147335
2180	T	19	8	599	211	26	0.033389	0.0283806	1	0.358932	0.0317195	0.0133556	1	0.352254	CAGTANC	1189	361	T	C	0.420701
2191	A	21	572	253	4	23	0.0472028	1	0.5	0.0122378	0.0367133	1	0.442308	0.00699301	AGTANCT	1159	548	A	T	0.559441	0.0949607
2204	N	183	72	276	13	8	0.653571	0.257143	1	0.0571429	0.663043	0.26087	1	0.0471014	GTANCTT	514	302	N	G	0.967857
2216	C	396	61	33	400	13	0.99	0.1525	0.0825	1	0.99	0.1525	0.0825	1	TANCTTG	767	713	C	G	1.225
2228	T	126	75	549	15	24	0.238616	0.142077	1	0.0455373	0.229508	0.136612	1	0.0273224	ANCTTGN	1125	198	T	G	0.42623
2240	T	40	195	488	10	18	0.0850202	0.649798	1	0.0263158	0.0819672	0.39959	1	0.0204918	NCTTGNA	1006	626	T	A	0.761134
2252	G	773	179	62	19	25	1	0.271122	0.0844893	0.0277427	1	0.231565	0.080207	0.0245796	CTTGNAA	1613	410	G	A	0.383354
2265	N	250	235	50	6	9	1	0.94	0.26	0.032	1	0.94	0.2	0.024	TTGNAAA	477	445	N	G	1.232
2278	A	48	615	155	0	21	0.102362	1	0.448819	0.00629921	0.0780488	1	0.252033	0	TGNAAAT	1347	535	A	T	0.55748
2289	A	351	383	43	3	13	0.982143	1	0.160714	0.0153061	0.916449	1	0.112272	0.0078329	GNAAATG	797	757	A	G	1.15816
2301	A	50	480	199	3	18	0.116667	1	0.53125	0.01875	0.104167	1	0.414583	0.00625	NAAATGT	992	512	A	T	0.666667
2311	T	250	43	472	14	17	0.567797	0.110169	1	0.029661	0.529661	0.0911017	1	0.029661	AAATGTG	1003	526	T	G	0.707627
2324	G	694	309	42	6	27	1	0.461095	0.0634006	0.0115274	1	0.445245	0.0605187	0.00864553	AATGTGA	1440	657	G	A	0.536023
2335	T	54	44	614	16	20	0.0895765	0.0912052	1	0.0276873	0.0879479	0.0716612	1	0.0260586	ATGTGAA	1301	115	T	G	0.208469
2348	G	736	57	20	24	23	1	0.0896739	0.0516304	0.0353261	1	0.0774457	0.0271739	0.0326087	TGTGAAG	1554	118	G	A	0.17663
2361	A	197	569	21	23	18	0.347979	1	0.0369069	0.059754	0.346221	1	0.0369069	0.0404218	GTGAAGA	1257	404	A	G	0.44464
2373	A	17	393	308	20	12	0.04914	0.965602	1	0.0810811	0.043257	1	0.783715	0.0508906	TGAAGAA	857	866	A	T	1.09582
2384	G	645	43	12	53	21	1	0.0682171	0.0403101	0.0930233	1	0.0666667	0.0186047	0.0821705	GAAGAAN	1372	101	G	C	0.20155
2397	A	348	388	16	44	13	0.896907	1	0.056701	0.162371	0.896907	1	0.0412371	0.113402	AAGAANA	844	737	A	G	1.11598
2409	A	25	665	10	211	27	0.0496241	1	0.0210526	0.374436	0.037594	1	0.0150376	0.317293	AGAANAC	1481	553	A	C	0.445113
2419	N	160	190	21	55	8	0.945545	1	0.10396	0.282178	0.842105	1	0.110526	0.289474	GAANACA	474	358	N	G	1.33168
2433	A	19	724	17	119	28	0.0342936	1	0.0315501	0.351166	0.0262431	1	0.0234807	0.164365	AANACAC	1718	599	A	C	0.41701
2443	C	28	40	21	627	34	0.0446571	0.076555	0.0334928	1	0.0446571	0.0637959	0.0334928	1	ANACACC	1459	66	C	A	0.154705
2455	A	186	341	25	48	20	0.545455	1	0.0733138	0.146628	0.545455	1	0.0733138	0.140762	NACACCG	748	355	A	G	0.765396
2466	C	34	197	28	430	25	0.0883721	0.653488	0.0790698	1	0.0790698	0.45814	0.0651163	1	ACACCGA	1048	606	C	A	0.82093
2478	C	29	16	21	604	19	0.0678808	0.0298013	0.0463576	1	0.0480132	0.0264901	0.0347682	1	CACCGAC	1468	50	C	G	0.14404
2490	G	314	6	107	33	10	1	0.0662461	0.44795	0.116719	1	0.0191083	0.340764	0.105096	ACCGACT	703	289	G	T	0.630915
2504	A	445	535	20	17	16	0.831776	1	0.0392523	0.0317757	0.831776	1	0.0373832	0.0317757	CCGACTG	1261	1034	A	G	0.902804
2515	C	24	40	156	377	13	0.0689655	0.108753	0.474801	1	0.0636605	0.106101	0.413793	1	CGACTGT	935	389	C	T	0.65252
2528	T	260	35	259	19	10	1	0.157692	0.996154	0.123077	1	0.134615	0.996154	0.0730769	GACTGTG	604	585	T	G	1.27692
2539	G	935	35	32	13	36	1	0.0559662	0.0337909	0.0168955	1	0.0374332	0.0342246	0.0139037	ACTGTGA	2258	97	G	A	0.106653
2552	T	39	219	355	13	13	0.132394	0.864789	1	0.0478873	0.109859	0.616901	1	0.0366197	CTGTGAA	838	691	T	A	1.04507	0.68528
2564	G	587	31	33	24	27	1	0.0596252	0.0630324	0.044293	1	0.0528109	0.0562181	0.0408859	TGTGAAG	1423	61	G	A
2577	A	314	333	29	12	13	0.928994	1	0.091716	0.0769231	0.942943	1	0.0870871	0.036036	GTGAAGA	823	740	A	G
2590	A	23	567	142	12	23	0.0529101	1	0.407407	0.0493827	0.0405644	1	0.250441	0.021164	TGAAGAT	1424	552	A	T
2600	G	454	35	19	23	16	1	0.0837004	0.0462555	0.0528634	1	0.0770925	0.0418502	0.0506608	GAAGATG	1057	88	G	A
2613	A	24	681	34	175	33	0.0513196	1	0.0498534	0.344575	0.0352423	1	0.0499266	0.256975	AAGATGC	1761	576	A	C
2623	T	120	55	449	9	22	0.276169	0.151448	1	0.0311804	0.267261	0.122494	1	0.0200445	AGATGCT	1114	269	T	G
2635	G	444	252	36	7	23	1	0.637168	0.0862832	0.0309735	1	0.567568	0.0810811	0.0157658	GATGCTA	1103	687	G	A
2647	C	172	40	32	438	20	0.392694	0.0936073	0.0776256	1	0.392694	0.0913242	0.0730594	1	ATGCTAA	1170	394	C	G
2660	T	214	41	241	7	16	0.887967	0.178423	1	0.0995851	0.887967	0.170124	1	0.0290456	TGCTAAT	562	494	T	G
2672	A	321	538	13	2	24	0.596654	1	0.0371747	0.0185874	0.596654	1	0.0241636	0.00371747	GCTAATG	1346	766	A	G
2684	A	289	362	23	2	13	0.825967	1	0.0690608	0.0248619	0.798343	1	0.0635359	0.00552486	CTAATGA	871	694	A	G
2695	T	16	63	579	2	23	0.0466321	0.108808	1	0.0103627	0.0276339	0.108808	1	0.00345423	TAATGAT	1459	122	T	A
2707	G	769	48	29	6	34	1	0.0676203	0.0494148	0.0117035	1	0.0624187	0.0377113	0.00780234	AATGATG	1927	127	G	A
2720	A	21	892	25	2	35	0.0560538	1	0.0302691	0.0100897	0.0235426	1	0.0280269	0.00224215	ATGATGA	2265	68	A	G
2730	T	35	232	350	2	12	0.102857	0.702857	1	0.00857143	0.1	0.662857	1	0.00571429	TGATGAA	871	608	T	A
2742	G	384	185	31	7	13	1	0.471939	0.0867347	0.0229592	1	0.481771	0.0807292	0.0182292	GATGAAA	964	443	G	A
2755	A	38	541	143	9	23	0.0831793	1	0.408503	0.025878	0.0702403	1	0.264325	0.0166359	ATGAAAT	1342	524	A	T
2766	A	347	412	20	10	18	0.86165	1	0.0606796	0.026699	0.842233	1	0.0485437	0.0242718	TGAAATG	1006	846	A	G
2778	A	176	319	23	13	13	0.551724	1	0.0721003	0.0438871	0.551724	1	0.0721003	0.0407524	GAAATGG	797	406	A	G
2788	T	23	218	408	16	21	0.0980392	0.764706	1	0.0441176	0.0563725	0.534314	1	0.0392157	AAATGGA	1029	743	T	A
2801	G	676	18	23	176	23	1	0.0266272	0.0369822	0.260355	1	0.0266272	0.0340237	0.260355	AATGGAC	1673	427	G	C
2813	G	346	8	194	2	13	1	0.066474	0.560694	0.0231214	1	0.0231214	0.560694	0.00578035	ATGGACT	840	446	G	T
2826	A	363	578	28	12	23	0.681661	1	0.0484429	0.0207612	0.628028	1	0.0484429	0.0207612	TGGACTG	1439	924	A	G
2836	C	47	32	142	332	13	0.144578	0.0963855	0.493976	1	0.141566	0.0963855	0.427711	1	GGACTGT	877	373	C	T
2848	T	267	29	360	12	13	0.791667	0.108333	1	0.05	0.741667	0.0805556	1	0.0333333	GACTGTG	892	663	T	G
2861	G	845	26	23	8	28	1	0.0307692	0.0331361	0.0118343	1	0.0307692	0.0272189	0.00946746	ACTGTGG	1997	60	G	T
2873	T	32	26	471	4	23	0.0764331	0.059448	1	0.0169851	0.0679406	0.0552017	1	0.00849257	CTGTGGT	1148	81	T	G
2885	G	722	29	38	15	34	1	0.0401662	0.0595568	0.0207756	1	0.0401662	0.0526316	0.0207756	TGTGGTG	1720	72	G	T
2897	G	297	272	26	10	13	0.983444	1	0.089404	0.0397351	1	0.915825	0.0875421	0.03367	GTGGTGA	689	646	G	A
2909	T	147	25	338	22	18	0.434911	0.0739645	1	0.0828402	0.434911	0.0739645	1	0.0650888	TGGTGAG	810	322	T	G
2921	G	430	16	241	21	18	1	0.0488372	0.560465	0.0767442	1	0.0372093	0.560465	0.0488372	GGTGAGT	997	561	G	T
2934	A	5	569	201	22	27	0.0246046	1	0.405975	0.0808436	0.00878735	1	0.353251	0.0386643	GTGAGTT	1325	530	A	T
2945	G	288	223	21	40	13	1	0.819444	0.0763889	0.204861	1	0.774306	0.0729167	0.138889	TGAGTTA	614	526	G	A
2957	T	2	5	420	150	18	0.0238095	0.0428571	1	0.590476	0.00476191	0.0119048	1	0.357143	GAGTTAC	975	598	T	C
2968	T	19	18	635	45	27	0.0330709	0.0346457	1	0.0834646	0.0299213	0.0283465	1	0.0708661	AGTTACT	1435	118	T	C
2979	A	40	438	49	269	24	0.0913242	1	0.111872	0.614155	0.0913242	1	0.111872	0.614155	GTTACTC	1023	647	A	C
2990	C	36	23	23	612	30	0.0588235	0.0375817	0.0588235	1	0.0588235	0.0375817	0.0375817	1	TTACTCC	1464	48	C	G
3002	T	31	18	430	199	18	0.072093	0.0465116	1	0.462791	0.072093	0.0418605	1	0.462791	TACTCCC	1031	474	T	C
3014	C	32	7	239	457	18	0.0743982	0.0153173	0.551422	1	0.0700219	0.0153173	0.522976	1	ACTCCCT	1095	585	C	T
3026	C	372	15	60	404	13	0.920792	0.039604	0.148515	1	0.920792	0.0371287	0.148515	1	CTCCCTG	945	809	C	G
3037	C	25	19	164	350	13	0.0696379	0.0529248	0.651811	1	0.0714286	0.0542857	0.468571	1	TCCCTGT	859	520	C	T
3050	T	18	29	640	17	23	0.0432767	0.0448223	1	0.0386399	0.028125	0.0453125	1	0.0265625	CCCTGTT	1523	40	T	C
3062	G	701	23	256	13	30	1	0.0442225	0.365193	0.0256776	1	0.0328103	0.365193	0.0185449	CCTGTTT	1616	592	G	T
3074	T	34	19	576	7	31	0.0815972	0.0347222	1	0.0208333	0.0590278	0.0329861	1	0.0121528	CTGTTTT	1285	72	T	G
3086	T	29	23	658	4	34	0.0547112	0.0379939	1	0.0167173	0.0440729	0.0349544	1	0.00607903	TGTTTTT	1429	50	T	G
3098	T	45	184	431	7	18	0.12065	0.529002	1	0.0208817	0.104408	0.426914	1	0.0162413	GTTTTTA	932	459	T	A
3109	T	37	12	588	8	24	0.0680272	0.0255102	1	0.0136054	0.0629252	0.0204082	1	0.0136054	TTTTTAT	1228	57	T	G
3120	T	64	12	569	11	23	0.110727	0.0311419	1	0.0190311	0.112478	0.0210896	1	0.0193322	TTTTATT	1292	111	T	G
3132	A	352	430	53	13	18	0.818605	1	0.123256	0.0302326	0.818605	1	0.123256	0.0302326	TTTATTG	969	763	A	G
3143	T	133	22	414	10	18	0.350242	0.057971	1	0.0241546	0.321256	0.0531401	1	0.0241546	TTATTGT	953	284	T	G
3155	T	29	14	588	11	23	0.0731293	0.0238095	1	0.0187075	0.0493197	0.0238095	1	0.0187075	TATTGTT	1346	70	T	G
3167	G	865	17	52	17	34	1	0.0219653	0.0635838	0.0196532	1	0.0196532	0.0601156	0.0196532	ATTGTTG	1978	117	G	T
3179	T	244	17	238	19	13	1	0.0769231	0.963563	0.0809717	1	0.0696721	0.97541	0.0778689	TTGTTGT	542	558	T	G
3191	T	13	19	524	18	30	0.0343511	0.0438931	1	0.0343511	0.0248092	0.0362595	1	0.0343511	TGTTGTT	1208	28	T	G
3203	G	522	12	211	18	30	1	0.0363985	0.423372	0.0344828	1	0.0229885	0.404215	0.0344828	GTTGTTT	1237	493	G	T
3214	T	21	30	420	200	19	0.0518868	0.0707547	1	0.471698	0.05	0.0714286	1	0.47619	TTGTTTC	989	443	T	C
3226	T	9	151	440	4	18	0.0204545	0.406818	1	0.0204545	0.0204545	0.343182	1	0.00909091	TGTTTCA	954	360	T	A
3237	T	10	29	512	9	23	0.0195312	0.0605469	1	0.0332031	0.0195312	0.0566406	1	0.0175781	GTTTCAT	1106	41	T	A
3249	C	13	40	284	362	17	0.0350404	0.107817	0.792453	1	0.0359116	0.110497	0.78453	1	TTTCATT	889	670	C	T
3260	A	14	376	223	20	18	0.0425532	1	0.593085	0.0531915	0.037234	1	0.593085	0.0531915	TTCATTT	861	507	A	T
3271	T	9	238	341	10	19	0.0351906	0.697947	1	0.0293255	0.026393	0.697947	1	0.0293255	TCATTTA	811	528	T	A
3283	T	9	189	530	18	23	0.0221811	0.349353	1	0.0332717	0.0169811	0.356604	1	0.0339623	CATTTAA	1291	396	T	A
3296	T	76	55	413	14	23	0.196126	0.133172	1	0.0411622	0.184019	0.133172	1	0.0338983	ATTTAAC	994	140	T	G
3307	A	8	812	52	9	38	0.0184729	1	0.0640394	0.0123153	0.00985222	1	0.0640394	0.0110837	TTTAACA	1910	108	A	T
3318	A	2	339	223	19	19	0.0235988	1	0.657817	0.0589971	0.0058997	1	0.657817	0.0560472	TTAACAT	753	522	A	T
3330	C	142	37	42	210	10	0.680952	0.190476	0.2	1	0.67619	0.17619	0.2	1	TAACATC	499	291	C	G
3342	A	8	886	203	2	36	0.0158014	1	0.22912	0.00790068	0.00902934	1	0.22912	0.00225734	AACATCT	2194	487	A	T
3353	T	1	82	567	2	27	0.00705467	0.144621	1	0.0229277	0.00176367	0.144621	1	0.00352734	ACATCTT	1351	163	T	A
3365	C	9	277	40	408	23	0.0294118	0.678922	0.10049	1	0.0220588	0.678922	0.0980392	1	CATCTTA	980	618	C	A
3376	T	5	46	504	18	28	0.0153846	0.0884615	1	0.0365385	0.00992064	0.0912698	1	0.0357143	ATCTTAT	1276	71	T	A
3389	T	7	169	415	4	18	0.0192771	0.453012	1	0.00963855	0.0168675	0.407229	1	0.00963855	TCTTATT	998	441	T	A
3400	A	14	637	69	8	28	0.0282575	1	0.10832	0.0125589	0.021978	1	0.10832	0.0125589	CTTATTA	1536	175	A	T
3411	T	8	31	511	18	23	0.0254403	0.0606654	1	0.0391389	0.0156556	0.0606654	1	0.035225	TTATTAT	1219	46	T	A
3423	T	9	336	324	13	13	0.0386905	1	0.964286	0.0416667	0.0267857	1	0.964286	0.0386905	TATTATT	803	775	T	A
3434	A	14	326	211	13	13	0.0764526	1	0.697248	0.0428135	0.0429448	1	0.647239	0.0398773	ATTATTT	774	557	A	T
3446	T	15	24	536	8	24	0.0348624	0.0440367	1	0.0275229	0.0279851	0.0447761	1	0.0149254	TTATTTT	1309	37	T	A
3458	T	17	26	563	181	23	0.0479574	0.0568384	1	0.358792	0.0301954	0.0461812	1	0.321492	TATTTTC	1341	476	T	C
3471	T	113	40	263	6	13	0.448669	0.152091	1	0.0342205	0.429658	0.152091	1	0.0228137	ATTTTCG	521	237	T	G
3482	T	24	29	539	5	34	0.0573477	0.062724	1	0.0268817	0.0445269	0.0538033	1	0.00927644	TTTTCGA	1385	48	T	A
3494	C	19	23	222	360	13	0.0785908	0.0677507	0.658537	1	0.0527778	0.0638889	0.616667	1	TTTCGAT	929	588	C	T
3507	G	383	29	19	25	13	1	0.0809399	0.0496084	0.075718	1	0.075718	0.0496084	0.0652742	TTCGATG	909	57	G	C
3519	A	29	357	331	14	13	0.079235	1	0.904372	0.0382514	0.0812325	1	0.927171	0.0392157	TCGATGA	882	826	A	T
3531	T	128	14	452	20	18	0.283186	0.039823	1	0.0464602	0.283186	0.0309735	1	0.0442478	CGATGAG	1107	280	T	G
3543	G	364	24	181	23	16	1	0.0796703	0.497253	0.0631868	1	0.0659341	0.497253	0.0631868	GATGAGT	877	441	G	T
3555	A	33	693	26	209	40	0.049062	1	0.041847	0.301587	0.047619	1	0.037518	0.301587	ATGAGTC	1705	515	A	C
3566	G	210	48	180	13	13	1	0.224299	0.841121	0.0700935	1	0.228571	0.857143	0.0619048	TGAGTCT	491	420	G	T
3578	T	229	23	333	21	19	0.717718	0.0750751	1	0.0720721	0.687688	0.0690691	1	0.0630631	GAGTCTG	815	553	T	G
3590	C	13	37	168	415	24	0.0337349	0.0915663	0.404819	1	0.0313253	0.0891566	0.404819	1	AGTCTGT	1028	406	C	T
3601	T	5	200	309	31	18	0.0539683	0.64127	1	0.0984127	0.0161812	0.647249	1	0.100324	GTCTGTA	788	444	T	A
3614	G	442	30	178	18	30	1	0.0995475	0.461538	0.0429864	1	0.0678733	0.402715	0.040724	TCTGTAT	1094	507	G	T
3625	T	23	34	299	190	19	0.0761589	0.112583	1	0.629139	0.0769231	0.113712	1	0.635452	CTGTATC	766	455	T	C
3636	A	6	512	34	24	30	0.0232558	1	0.0717054	0.0465116	0.0117188	1	0.0664062	0.046875	TGTATCA	1329	78	A	T
3648	T	11	30	494	28	27	0.0222672	0.062753	1	0.0607287	0.0222672	0.0607287	1	0.0566802	GTATCAT	1271	56	T	C
3660	C	9	215	48	354	20	0.0254237	0.689266	0.152542	1	0.0254237	0.607345	0.135593	1	TATCATA	888	605	C	A
3671	A	17	346	213	52	18	0.0578035	1	0.635838	0.150289	0.0491329	1	0.615607	0.150289	ATCATAT	877	540	A	T
3682	T	4	22	255	226	13	0.0190114	0.0912548	1	0.908745	0.0156863	0.0862745	1	0.886275	TCATATC	679	569	T	C
3694	A	8	480	184	40	31	0.025	1	0.40625	0.0833333	0.0166667	1	0.383333	0.0833333	CATATCT	1215	486	A	T
3706	T	10	28	574	30	34	0.0191638	0.054007	1	0.0627178	0.0174216	0.0487805	1	0.0522648	ATATCTT	1393	78	T	C
3719	C	23	10	16	618	28	0.0372168	0.0161812	0.0355987	1	0.0372168	0.0161812	0.02589	1	TATCTTC	1581	48	C	T
3730	T	39	111	343	35	23	0.119534	0.323615	1	0.104956	0.113703	0.323615	1	0.102041	ATCTTCG	870	228	T	A
3743	T	21	22	391	156	27	0.0588235	0.0613811	1	0.429668	0.0537084	0.056266	1	0.398977	TCTTCGC	982	403	T	C
3755	C	30	24	181	415	27	0.0722892	0.0578313	0.477108	1	0.0722892	0.0578313	0.436145	1	CTTCGCT	1067	467	C	T
3766	G	319	194	5	33	24	1	0.61442	0.031348	0.103448	1	0.60815	0.015674	0.103448	TTCGCTG	805	446	G	A
3777	C	18	33	120	319	24	0.0564263	0.103448	0.442006	1	0.0564263	0.103448	0.376176	1	TCGCTGT	771	331	C	T
3789	T	27	176	360	26	31	0.0849315	0.506849	1	0.0767123	0.075	0.488889	1	0.0722222	CGCTGTA	910	416	T	A
3801	G	559	148	11	25	36	1	0.264758	0.0268336	0.0447227	1	0.264758	0.019678	0.0447227	GCTGTAA	1457	325	G	A
3814	T	40	18	269	149	12	0.193309	0.0669145	1	0.628253	0.148699	0.0669145	1	0.553903	CTGTAAC	643	382	T	C
3825	A	42	448	14	14	23	0.09375	1	0.0357143	0.0424107	0.09375	1	0.03125	0.03125	TGTAACA	1100	77	A	G
3836	A	131	275	28	5	13	0.466192	1	0.0996441	0.0355872	0.476364	1	0.101818	0.0181818	GTAACAG	693	299	A	G
3848	C	268	26	31	312	13	0.858974	0.0833333	0.099359	1	0.858974	0.0833333	0.099359	1	TAACAGG	752	655	C	G
3859	A	144	326	39	16	20	0.466258	1	0.122699	0.0490798	0.441718	1	0.119632	0.0490798	AACAGGG	799	366	A	G
3871	G	194	46	146	5	10	1	0.237113	0.819588	0.0257732	1	0.237113	0.752577	0.0257732	ACAGGGT	477	344	G	T
3883	G	475	237	41	9	23	1	0.522727	0.0847107	0.018595	1	0.498947	0.0863158	0.0189474	CAGGGTA	1218	591	G	A
3895	G	282	24	201	19	13	1	0.0886525	0.712766	0.0673759	1	0.0851064	0.712766	0.0673759	AGGGTAT	694	487	G	T
3907	T	27	29	462	10	23	0.0584416	0.0735931	1	0.021645	0.0584416	0.0627706	1	0.021645	GGGTATT	1133	55	T	A
3919	A	38	709	38	5	40	0.0550071	1	0.0535966	0.0112835	0.0535966	1	0.0535966	0.00705219	GGTATTA	1786	83	A	T
3930	T	27	26	531	20	34	0.0508475	0.0546139	1	0.039548	0.0508475	0.0489642	1	0.0376648	GTATTAT	1289	44	T	G
3942	T	24	17	418	171	34	0.0598086	0.0550239	1	0.409091	0.0574163	0.0406699	1	0.409091	TATTATC	1004	385	T	C
3953	A	117	521	44	5	37	0.284069	1	0.084453	0.0134357	0.224568	1	0.084453	0.00959693	ATTATCG	1327	339	A	G
3964	T	70	44	345	11	18	0.446377	0.127536	1	0.0434783	0.202899	0.127536	1	0.0318841	TTATCGG	855	351	T	G
3976	C	3	21	117	330	18	0.0359281	0.0688623	0.538922	1	0.00909091	0.0636364	0.354545	1	TATCGGT	833	432	C	T
3989	G	249	47	214	14	16	1	0.212851	0.951807	0.0883534	1	0.188755	0.859438	0.0562249	ATCGGTT	624	561	G	T
4001	G	300	42	215	6	18	1	0.182119	0.711921	0.0430464	1	0.14	0.716667	0.02	TCGGTTT	777	505	G	T
4012	T	20	254	289	12	18	0.0692042	0.892734	1	0.0449827	0.0692042	0.878893	1	0.0415225	CGGTTTA	682	575	T	A
4023	T	4	37	460	163	28	0.0130435	0.106522	1	0.376087	0.00869565	0.0804348	1	0.354348	GGTTTAC	1142	378	T	C
4034	T	19	112	449	2	27	0.0423163	0.42539	1	0.013363	0.0423163	0.249443	1	0.00445434	GTTTACA	1152	443	T	A
4043	A	16	577	31	9	27	0.0277296	1	0.0537262	0.0155979	0.0277296	1	0.0537262	0.0155979	TTTACAA	1322	41	A	T
4054	C	23	169	23	302	19	0.0761589	0.629139	0.0960265	1	0.0761589	0.559603	0.0761589	1	TTACAAA	698	485	C	A
4063	A	22	272	213	8	19	0.0992647	1	0.783088	0.0441176	0.0808824	1	0.783088	0.0294118	TACAAAN	700	538	A	T
4072	A	24	596	24	12	34	0.0620805	1	0.0402685	0.0201342	0.0402685	1	0.0402685	0.0201342	ACAAANA	1646	88	A	G
4080	A	39	280	10	5	10	0.134948	1	0.0346021	0.0311419	0.139286	1	0.0357143	0.0178571	CAAANAG	731	112	A	G
4091	N	76	25	131	9	7	0.475	0.18125	1	0.05625	0.580153	0.19084	1	0.0687023	AAANAGC	200	341	N	T
4106	A	0	480	38	33	23	0.05625	1	0.139583	0.06875	0	1	0.0791667	0.06875	AANAGCT	1373	741	A	G
4122	G	90	67	0	45	10	1	0.864583	0	0.489583	1	0.744444	0	0.5	ANAGCTG	250	195	G	A
4137	C	33	31	43	44	10	0.540984	0.540984	1	0.721311	0.75	0.704545	0.977273	1	NAGCTGC	93	134	C	T
4151	T	75	54	102	6	10	0.961165	0.737864	1	0.0679612	0.735294	0.529412	1	0.0588235	AGCTGCN	215	254	T	G
4165	G	143	159	5	28	12	0.831395	1	0.0406977	0.331395	0.899371	1	0.0314465	0.176101	GCTGCNA	330	373	G	A
4177	C	9	140	0	170	13	0.152941	0.835294	0.00588235	1	0.0529412	0.823529	0	1	CTGCNAA	389	302	C	A
4189	N	89	71	0	80	7	0.684615	1	0	0.615385	1	0.797753	0	0.898876	TGCNAAC	197	346	N	A
4203	A	10	542	9	9	30	0.0221402	1	0.0184502	0.0166052	0.0184502	1	0.0166052	0.0166052	GCNAACA	1283	25	A	G
4215	A	11	473	8	18	43	0.0232558	1	0.0401691	0.0739958	0.0232558	1	0.0169133	0.038055	CNAACAA	1114	104	A	C
4227	C	0	70	0	194	18	0.0103093	0.670103	0	1	0	0.360825	0	1	NAACAAA	461	366	C	A
4238	A	9	632	4	10	49	0.0189873	1	0.00949367	0.0253165	0.0142405	1	0.00632911	0.0158228	AACAAAN	1494	35	A	C
4250	A	8	537	8	22	42	0.0167598	1	0.018622	0.0446927	0.0148976	1	0.0148976	0.0409683	ACAAANA	1286	45	A	C
4260	A	0	117	1	1	32	0.00632911	1	0.00632911	0.0126582	0	1	0.00854701	0.00854701	CAAANAA	290	5	A	T
4273	N	0	28	0	17	8	0	1	0	0.418605	0	1	0	0.607143	AAANAAN	1	79	N	A
4288	A	0	58	0	0	28	0	1	0	0	0	1	0	0	AANAANG	292	6	A	T
4300	A	0	45	0	0	15	0.0217391	1	0.0434783	0	0	1	0	0	ANAANGN	539	37	A	G
4321	N	0	3	0	3	5	0	1	0	1	0	1	0	1	NAANGNN	222	96	N	A
4333	G	2	1	1	0	10	1	1	0.5	1	1	0.5	0.5	0	AANGNNA	287	322	G	C
4345	N	2	2	0	0	8	1	1	1	0.5	1	1	0	0	ANGNNAA	657	723	N	G
4355	N	0	3	1	3	8	0	1	0.333333	1	0	1	0.333333	1	NGNNAAA	791	989	N	C
4368	A	1	1	2	0	10	1	0.5	1	0	0.5	0.5	1	0	GNNAAAA	214	853	A	T
4380	A	1	2	2	1	10	0.666667	0.666667	1	0.333333	0.5	1	1	0.5	NNAAAAN	561	1022	A	T
4391	A	0	3	1	5	10	0	0.5	0.166667	1	0	0.6	0.2	1	NAAAANA	655	1835	A	C
4403	A	2	3	1	1	10	0.666667	1	0.333333	1	0.666667	1	0.333333	0.333333	AAAANAA	738	1283	A	C
4416	N	0	4	1	0	8	0.25	1	0.25	0.75	0	1	0.25	0	AAANAAN	936	950	N	C
4426	A	1	3	0	1	11	0.333333	1	0	0.666667	0.333333	1	0	0.333333	AANAANN	807	556	A	C
4439	A	0	4	1	0	13	0	1	0.5	0	0	1	0.25	0	ANAANNA	963	790	A	T
4452	N	1	2	0	0	8	0.5	1	0	1	0.5	1	0	0	NAANNAN	634	836	N	C
4461	N	0	2	0	1	5	0	1	0	0.5	0	1	0	0.5	AANNANN	664	721	N	C
4475	A	1	2	0	0	11	0.333333	1	0	0	0.5	1	0	0	ANNANNC	752	612	A	G
4492	N	1	0	0	0	7	1	0	0	0	1	0	0	0	NNANNCT	452	901	N	A
4514	N	0	0	0	1	5	0	0	0	1	0	0	0	1	NANNCTN	575	510	N	T
4528	C	0	0	0	2	18	0	0	0	1	0	0	0	1	ANNCTNN	906	172	C	A
4542	T	0	0	3	0	27	0	0	1	0	0	0	1	0	NNCTNNT	1578	293	T	C
4555	N	0	0	0	1	5	0	0	1	1	0	0	0	1	NCTNNTG	593	582	N	A
4564	N	0	2	0	0	6	0	1	0	0	0	1	0	0	CTNNTGT	779	538	N	G
4577	T	0	0	1	0	10	0	0	1	0	0	0	1	0	TNNTGTN	431	328	T	G
4589	G	5	0	0	5	10	1	0	0	1	1	0	0	1	NNTGTNN	2075	2175	G	C
4602	T	0	0	6	0	10	0.166667	1	1	0.166667	0	0	1	0	NTGTNNT	2266	2753	T	A
4613	N	0	0	3	1	7	0	1	0.375	0.25	0	0	1	0.333333	TGTNNTT	1262	5977	N	A
4626	N	0	0	2	1	8	0	0.5	1	0.5	0	0	1	0.5	GTNNTTT	824	796	N	T
4638	T	0	0	4	2	10	0	0	1	0.75	0	0	1	0.5	TNNTTTT	1642	1217	T	C
4650	T	0	0	4	1	20	0	0	1	0.5	0	0	1	0.25	NNTTTTG	1574	1007	T	C
4660	T	0	0	3	0	12	0.333333	0	1	0.666667	0	0	1	0	NTTTTGC	1112	932	T	C
4673	T	0	0	3	1	13	0	0	1	0.333333	0	0	1	0.333333	TTTTGCT	1256	742	T	C
4685	G	4	0	1	0	23	1	0.25	0.5	0	1	0	0.25	0	TTTGCTT	1621	771	G	T
4699	C	0	1	0	3	15	0	0.333333	0.333333	1	0	0.333333	0	1	TTGCTTT	1122	522	C	A
4708	T	0	0	3	0	17	0	0	1	0	0	0	1	0	TGCTTTT	1299	310	T	A
4722	T	0	0	3	0	10	0.333333	0	1	0	0	0	1	0	GCTTTTG	986	391	T	G
4732	T	0	0	2	0	10	0.5	0.5	1	0.5	0	0	1	0	CTTTTGT	697	769	T	C
4743	T	0	0	3	0	13	0	0.333333	1	0	0	0	1	0	TTTTGTT	1096	545	T	A
4756	G	4	0	0	0	18	1	0.5	0	0	1	0	0	0	TTTGTTT	1448	953	G	A
4767	T	0	0	1	0	10	0	0	1	0	0	0	1	0	TTGTTTT	563	631	T	C
4779	T	0	1	3	0	18	0	0.666667	1	0.333333	0	0.333333	1	0	TGTTTTT	1232	829	T	A
4791	T	0	0	2	0	10	0	0.5	1	0	0	0	1	0	GTTTTTN	726	766	T	A
4803	T	0	0	3	0	16	0	0.333333	1	0	0	0	1	0	TTTTTNC	1182	411	T	A
4813	T	0	0	2	1	15	0	0	1	1	0	0	1	0.5	TTTTNCA	926	714	T	C
4828	N	0	1	1	0	8	0	1	1	1	0	1	1	0	TTTNCAT	491	638	N	C
4837	C	0	0	0	5	27	0	0	0	1	0	0	0	1	TTNCATT	1539	337	C	A
4849	A	0	2	0	1	17	0	1	0	0.5	0	1	0	0.5	TNCATTT	849	498	A	C
4858	T	0	1	1	0	11	0	1	1	0	0	1	1	0	NCATTTG	627	495	T	A
4872	T	0	1	1	1	13					0	1	1	1	CATTTGT	558	551	T	A
4884	T	0	0	3	0	23	0	0	1	0.333333	0	0	1	0	ATTTGTG	1333	400	T	C
4896	G	5	1	0	0	23	1	0.2	0	0	1	0.2	0	0	TTTGTGA	1559	476	G	A
4908	T	0	0	4	0	18	0	0	1	0	0	0	1	0	TTGTGAT	1345	333	T	C
4920	G	3	0	1	2	13	1	0	0.333333	0.666667	1	0	0.333333	0.666667	TGTGATN	1026	830	G	C
4934	A	1	5	0	3	14	0.2	1	0	0.6	0.2	1	0	0.6	GTGATNN	1556	1000	A	C
4943	T	0	0	2	0	11	0	0.333333	1	0	0	0	1	0	TGATNNA	1050	374	T	A
4956	N	0	2	0	3	7	0	0.666667	0	1	0	0.666667	0	1	GATNNAC	755	987	N	C
4967	N	0	0	2	1	8	0	0	1	1	0	0	1	0.5	ATNNACA	734	851	N	C
4979	A	0	2	0	0	13	0.5	1	0	0	0	1	0	0	TNNACAN	846	450	A	G
4991	C	0	2	0	4	17	0	0.5	0	1	0	0.5	0	1	NNACANC	1215	885	C	A
5005	A	0	2	0	0	10	0.5	1	0	0	0	1	0	0	NACANCC	986	348	A	C
5013	N	0	1	0	0	8	0	1	0	0	0	1	0	0	ACANCCC	674	322	N	C
5029	C	1	0	0	4	20	0.25	0	0	1	0.25	0	0	1	CANCCCC	1423	559	C	G
5040	C	0	1	0	4	34	0	0.25	0	1	0	0.25	0	1	ANCCCCA	1445	490	C	A
5051	C	0	0	0	4	34	0	0	0	1	0	0	0	1	NCCCCAN	1498	236	C	A
5064	C	0	0	0	4	35	0.25	0	0	1	0	0	0	1	CCCCANA	1401	496	C	G
5075	A	0	2	0	1	11	0	1	0	0.5	0	1	0	0.5	CCCANAC	624	429	A	C
5086	N	0	1	0	1	9	0	1	0	1	0	1	0	1	CCANACT	544	325	N	C
5099	A	0	2	1	0	12	0	1	0.5	0	0	1	0.5	0	CANACTA	717	402	A	T
5109	C	0	2	0	3	16	0.333333	0.666667	0.333333	1	0	0.666667	0	1	ANACTAA	1129	837	C	T
5123	T	0	0	2	2	10	0	0	1	1	0	0	1	1	NACTAAN	973	770	T	C
5133	A	0	3	0	0	11	0	1	0	0	0	1	0	0	ACTAANA	938	327	A	T
5146	A	0	3	0	2	13	0	1	0	1	0	1	0	0.666667	CTAANAT	898	1074	A	C
5159	N	0	0	1	1	9	0	0	1	1	0	0	1	1	TAANATT	592	398	N	T
5170	A	0	2	0	0	10	0	1	0	0.5	0	1	0	0	AANATTG	749	467	A	C
5182	T	1	1	2	1	11	0.5	0.5	1	1	0.5	0.5	1	0.5	ANATTGA	743	760	T	C
5193	T	0	1	3	1	25	0	0.333333	1	0.333333	0	0.333333	1	0.333333	NATTGAA	1210	465	T	C
5206	G	4	0	0	0	30	1	0	0	0	1	0	0	0	ATTGAAA	1496	407	G	T
5220	A	0	2	0	2	11	0.5	1	0	1	0	1	0	1	TTGAAAN	970	731	A	C
5231	A	1	3	0	0	13	0.333333	1	0.333333	0	0.333333	1	0	0	TGAAANT	906	521	A	G
5244	A	1	3	2	0	15	0.333333	1	0.666667	0	0.333333	1	0.666667	0	GAAANTC	1240	851	A	T
5252	N	0	2	2	0	8	0	1	0.666667	0.333333	0	1	1	0	AAANTCA	860	737	N	T
5265	T	0	0	5	0	18	0.2	0	1	0	0	0	1	0	AANTCAT	1681	424	T	G
5279	C	0	1	2	3	14	0	0.333333	1	1	0	0.333333	0.666667	1	ANTCATA	1318	1110	C	T
5289	A	0	3	2	0	11	0	1	0.666667	0.333333	0	1	0.666667	0	NTCATAA	966	774	A	T
5302	T	0	0	3	2	14	0	0	1	0.666667	0	0	1	0.666667	TCATAAN	1158	835	T	C
5313	A	0	4	0	0	16	0	1	0.25	0	0	1	0	0	CATAANA	1403	387	A	T
5328	A	0	2	0	1	10	0	1	0.5	0.5	0	1	0	0.5	ATAANAT	746	601	A	T
5338	N	1	1	0	0	8	1	1	0	1	1	1	0	0	TAANATA	544	564	N	C
5351	A	0	3	1	0	13	0	1	0.333333	0	0	1	0.333333	0	AANATAC	984	395	A	T
5363	T	0	0	1	1	12	0	0	1	1	0	0	1	1	ANATACC	570	372	T	C
5374	A	0	3	0	1	23	0	1	0	0.333333	0	1	0	0.333333	NATACCG	1023	337	A	C
5385	C	1	0	0	1	15	1	0	0	1	1	0	0	1	ATACCGA	666	399	C	G
5400	C	0	0	0	3	23	0	0	0	1	0	0	0	1	TACCGAT	1230	362	C	G
5411	G	3	0	0	0	19	1	0	0	0	1	0	0	0	ACCGATT	1111	352	G	A
5423	A	0	5	0	0	30	0	1	0.2	0	0	1	0	0	CCGATTG	1672	388	A	T
5434	T	0	0	2	0	19	0.5	0.5	1	0	0	0	1	0	CGATTGG	914	761	T	A
5447	T	0	1	2	2	11	0	0.5	1	1	0	0.5	1	1	GATTGGA	776	760	T	C
5460	G	4	0	0	0	23	1	0.25	0	0	1	0	0	0	ATTGGAC	1673	477	G	A
5474	G	3	2	0	0	10	1	0.666667	0	0	1	0.666667	0	0	TTGGACA	1203	972	G	A
5483	A	0	3	0	1	13	0	1	0	0.333333	0	1	0	0.333333	TGGACAC	1310	490	A	C
5497	C	0	2	0	3	18	0	0.666667	0	1	0	0.666667	0	1	GGACACC	1319	1025	C	A
5509	A	0	2	0	1	11	0	1	0	0.5	0	1	0	0.5	GACACCC	1019	429	A	C
5519	C	0	1	0	2	10	0.5	0.5	0	1	0	0.5	0	1	ACACCCN	1040	408	C	A
5533	C	0	0	0	6	34	0	0	0	1	0	0	0	1	CACCCNA	2164	151	C	G
5545	C	0	2	0	3	16	0	0.666667	0	1	0	0.666667	0	1	ACCCNAA	1225	850	C	A
5555	N	0	1	0	0	8	0	1	0	0	0	1	0	0	CCCNAAN	581	317	N	G
5570	A	0	3	0	0	21	0.333333	1	0	0	0	1	0	0	CCNAANG	1351	511	A	G
5582	A	0	2	0	2	13	0	1	0	1	0	1	0	1	CNAANGC	848	738	A	C
5593	N	1	1	0	0	9	1	1	0	0	1	1	0	0	NAANGCA	491	527	N	G
5606	G	5	0	0	0	23	1	0	0	0	1	0	0	0	AANGCAT	1729	222	G	T
5620	C	1	2	0	2	12	0.333333	1	0	0.666667	0.5	1	0	1	ANGCATA	1018	985	C	A
5631	A	1	2	0	2	11	0.5	1	0	1	0.5	1	0	1	NGCATAA	753	887	A	C
5640	T	0	0	2	0	10	0	0.5	1	0	0	0	1	0	GCATAAC	764	429	T	A
5652	A	0	2	1	0	12	0.5	1	0.5	0	0	1	0.5	0	CATAACG	950	743	A	T
5666	A	2	2	0	1	13	1	1	0	0.5	1	1	0	0.5	ATAACGT	790	751	A	G
5680	C	0	1	1	2	10	0	0.5	0.5	1	0	0.5	0.5	1	TAACGTC	863	802	C	G
5688	G	5	0	1	0	27	1	0.2	0.2	0.2	1	0	0.2	0	AACGTCC	1719	745	G	T
5698	T	0	1	1	0	11	0	1	1	0	0	1	1	0	ACGTCCC	635	537	T	A
5709	C	0	0	1	2	14	0.5	0	1	1	0	0	0.5	1	CGTCCCT	945	837	C	T
5720	C	0	0	0	3	15	0	0.333333	0.333333	1	0	0	0	1	GTCCCTG	1085	575	C	T
5737	C	1	0	0	3	10	0.333333	0.333333	0	1	0.333333	0	0	1	TCCCTGT	934	501	C	G
5746	T	0	0	3	0	21	0	0	1	0	0	0	1	0	CCCTGTT	1351	199	T	C
5760	G	4	0	1	0	32	1	0.25	0.25	0.25	1	0	0.25	0	CCTGTTN	1542	727	G	C
5773	T	0	0	2	1	15	0.5	0	1	1	0	0	1	0.5	CTGTTNA	760	785	T	C
5785	T	0	0	2	0	13	0	0.5	1	0	0	0	1	0	TGTTNAA	722	637	T	A
5798	N	1	1	0	0	9	1	1	1	0	1	1	0	0	GTTNAAA	597	581	N	T
5809	A	0	4	0	0	31	0	1	0	0	0	1	0	0	TTNAAAG	1420	371	A	G
5821	A	1	2	0	0	19	0.5	1	0	0	0.5	1	0	0	TNAAAGC	949	396	A	G
5832	A	0	2	0	0	11	0	1	0	0	0	1	0	0	NAAAGCG	680	339	A	G
5847	G	3	0	0	0	14	1	0	0	0.666667	1	0	0	0	AAAGCGC	1082	716	G	C
5857	C	0	0	1	3	11	0	0	0.333333	1	0	0	0.333333	1	AAGCGCN	1020	629	C	T
5870	G	4	0	0	0	16	1	0	0	0	1	0	0	0	AGCGCNN	1437	349	G	T
5881	C	1	0	0	3	12	1	0	0	1	0.333333	0	0	1	GCGCNNA	1162	1141	C	G
5893	N	0	2	0	0	8	0.5	1	0	0.5	0	1	0	0	CGCNNAC	827	633	N	C
5907	N	1	0	1	2	8	0.5	0	0.5	1	0.5	0	0.5	1	GCNNACA	906	640	N	G
5920	A	0	3	1	0	13	0	1	0.666667	0	0	1	0.333333	0	CNNACAT	1314	756	A	T
5933	C	2	0	0	2	12	1	0	0	1	1	0	0	1	NNACATN	809	904	C	G
5944	A	0	3	0	2	19	0.333333	1	0	0.666667	0	1	0	0.666667	NACATNT	1197	875	A	C
5957	T	0	0	2	1	10	0	0	1	1	0	0	1	0.5	ACATNTG	1014	701	T	C
5975	N	0	1	1	0	7	1	1	1	0	0	1	1	0	CATNTGT	564	901	N	G
5989	T	0	0	2	0	10	0	0	1	0.5	0	0	1	0	ATNTGTA	884	1278	T	C
6003	G	3	0	0	0	11	1	0	0.333333	0.666667	1	0	0	0	TNTGTAT	1365	747	G	C
6013	T	0	0	3	0	13	0.333333	0	1	0	0	0	1	0	NTGTATC	1248	378	T	G
6025	A	1	1	0	0	11	1	1	1	0	1	1	0	0	TGTATCT	636	511	A	G
6033	T	0	0	3	0	10	0	0.333333	1	0	0	0	1	0	GTATCTT	1233	463	T	A
6049	C	0	0	1	3	13	0	0	0.333333	1	0	0	0.333333	1	TATCTTG	1287	493	C	T
6057	T	0	0	2	0	10	0	0.5	1	0	0	0	1	0	ATCTTGA	956	445	T	G
6072	T	1	0	2	0	10	0.5	0	1	0	0.5	0	1	0	TCTTGAT	786	481	T	A
6088	G	3	0	1	0	12	1	0	0.333333	0.333333	1	0	0.333333	0	CTTGATC	1070	906	G	C
6101	A	0	3	1	1	18	0	1	0.333333	0.333333	0	1	0.333333	0.333333	TTGATCC	1381	470	A	C
6115	T	0	0	3	1	16	0	0	1	0.333333	0	0	1	0.333333	TGATCCN	1261	477	T	C
6125	C	0	0	1	2	19	0	0.5	0.5	1	0	0	0.5	1	GATCCNA	943	659	C	T
6137	C	0	1	0	4	21	0	0.25	0	1	0	0.25	0	1	ATCCNAC	1524	432	C	A
6146	N	0	0	1	0	8	0	0	1	1	0	0	1	0	TCCNACA	441	437	N	C
6157	A	0	1	0	0	13	0	1	0	0.5	0	1	0	0	CCNACAC	671	630	A	C
6170	C	0	1	0	2	13	0	0.5	0.5	1	0	0.5	0	1	CNACACC	954	578	C	A
6183	A	0	3	2	0	18	0	1	0.666667	0	0	1	0.666667	0	NACACCG	1072	818	A	T
6194	C	0	0	0	4	24	0.25	0.25	0	1	0	0	0	1	ACACCGC	1561	644	C	G
6207	C	0	0	1	3	19	0	0	0.333333	1	0	0	0.333333	1	CACCGCC	1208	581	C	T
6219	G	4	0	0	0	23	1	0	0	0	1	0	0	0	ACCGCCC	1360	395	G	T
6232	C	0	0	0	4	18	0.25	0	0.25	1	0	0	0	1	CCGCCCC	1380	507	C	T
6245	C	0	0	2	3	11	0	0	0.666667	1	0	0	0.666667	1	CGCCCCC	1205	837	C	T
6255	C	0	0	1	4	16	0	0	0.75	1	0	0	0.25	1	GCCCCCC	1405	1062	C	T
6268	C	0	0	2	3	13	0.333333	0	0.666667	1	0	0	0.666667	1	CCCCCCC	1225	936	C	T
6282	C	0	0	2	3	11	0	0	0.666667	1	0	0	0.666667	1	CCCCCCA	1055	750	C	T
6293	C	2	0	0	3	13	0.666667	0	0	1	0.666667	0	0	1	CCCCCAC	1190	920	C	G
6304	C	0	0	2	3	13	0	0	0.666667	1	0	0	0.666667	1	CCCCACT	1046	743	C	T
6317	A	2	2	0	1	10	1	1	0	1	1	1	0	0.5	CCCACTN	678	745	A	G
6328	C	0	1	2	2	11	0	0.5	1	1	0	0.5	1	1	CCACTNN	645	759	C	T
6340	T	0	0	2	2	10	0	0.666667	0.666667	1	0	0	1	1	CACTNNN	705	1032	T	C
6353	N	0	1	1	2	9	0	0.5	0.5	1	0	0.5	0.5	1	ACTNNNA	620	502	N	T
6364	N	0	1	2	0	9	0	1	0.666667	0	0	0.5	1	0	CTNNNAN	685	1009	N	A
6377	N	1	2	0	0	7	0.333333	1	0	0	0.5	1	0	0	TNNNANA	473	874	N	A
6394	A	0	2	0	1	10	0	1	0	1	0	1	0	0.5	NNNANAA	562	821	A	C
6410	N	0	2	0	1	5	0	1	0	0.5	0	1	0	0.5	NNANAAA	563	321	N	C
6421	A	0	3	1	0	13	0	1	0.333333	0.333333	0	1	0.333333	0	NANAAAT	899	553	A	T
6432	A	0	2	1	1	10	0	1	0.5	0.5	0	1	0.5	0.5	ANAAATA	715	570	A	T
6444	A	0	4	0	0	13	0	1	0	0	0	1	0	0	NAAATAT	1298	217	A	T
6456	T	0	1	3	3	13	0	0.333333	1	1	0	0.333333	1	1	AAATATA	1062	1099	T	C
6467	A	0	4	1	0	19	0	1	0.25	0	0	1	0.25	0	AATATAT	1389	476	A	T
6478	T	0	1	4	0	18	0	0.25	1	0	0	0.25	1	0	ATATATN	1505	475	T	A
6491	A	0	2	1	1	15	0	1	1	1	0	1	0.5	0.5	TATATNC	770	678	A	C
6502	T	0	1	2	0	12	0	1	1	0.5	0	0.5	1	0	ATATNCC	881	661	T	A
6515	N	0	2	1	1	8	0	1	0.5	1	0	1	0.5	0.5	TATNCCC	590	643	N	C
6531	C	0	0	1	2	10	0	1	0.5	1	0	0	0.5	1	ATNCCCA	789	1129	C	A
6545	C	0	0	0	4	11	0	0.25	0	1	0	0	0	1	TNCCCAN	1487	747	C	A
6555	C	0	0	0	3	13	0.333333	0.333333	0.333333	1	0	0	0	1	NCCCANA	1068	693	C	T
6567	A	0	6	0	0	23	0	1	0.166667	0.166667	0	1	0	0	CCCANAC	2284	545	A	C
6581	N	0	0	0	3	9	0.666667	0	0	1	0	0	0	1	CCANACT	1043	1382	N	G
6593	A	0	2	1	0	10	0.5	1	0.5	0	0	1	0.5	0	CANACTA	652	438	A	G
6606	C	0	0	0	5	19	0.2	0	0	1	0	0	0	1	ANACTAC	2023	846	C	G
6620	T	0	0	3	0	18	0	0	1	0	0	0	1	0	NACTACN	1130	301	T	G
6634	A	0	1	0	2	15	0	0.5	0.5	1	0	0.5	0	1	ACTACNC	526	790	A	C
6647	C	0	1	1	2	13	0	0.5	0.5	1	0	0.5	0.5	1	CTACNCT	726	387	C	A
6661	N	0	0	0	1	8	0	1	0	1	0	0	0	1	TACNCTC	593	382	N	T
6672	C	0	0	0	3	13	0.333333	0.333333	0	1	0	0	0	1	ACNCTCA	1354	477	C	A
6684	T	0	0	3	1	13	0.333333	0	1	0.333333	0	0	1	0.333333	CNCTCAA	1252	512	T	C
6696	C	1	1	0	5	23	0.2	0.2	0	1	0.2	0.2	0	1	NCTCAAA	2109	687	C	G
6709	A	2	4	0	0	18	0.5	1	0	0.25	0.5	1	0	0	CTCAAAA	1625	761	A	G
6721	A	1	4	0	2	17	0.2	1	0	0.4	0.25	1	0	0.5	TCAAAAN	1875	754	A	C
6732	A	0	9	0	1	17	0.111111	1	0	0.111111	0	1	0	0.111111	CAAAANT	3620	649	A	G
6749	A	0	2	0	0	11	0.333333	1	0	0	0	1	0	0	AAAANTN	1105	387	A	G
6762	N	1	0	0	0	9	1	0	0	0	1	0	0	0	AAANTNA	434	320	N	C
6773	T	0	0	0	0	10	0	0	1	0					AANTNAN	572	192	T	A
6784	N	1	0	0	0	8	1	0	0	0	1	0	0	0	ANTNANG	806	148	N	T
6800	A	0	2	0	0	14	0.5	1	0	0	0	1	0	0	NTNANGA	1063	496	A	G
6810	N	0	0	0	1	8	0	0	0	1	0	0	0	1	TNANGAG	459	246	N	A
6826	G	1	0	0	0	11	1	0	0	0	1	0	0	0	NANGAGG	476	164	G	T
6839	A	0	1	0	0	18	0	1	0	0	0	1	0	0	ANGAGGC	728	456	A	T
6853	G	1	1	0	0	13	1	1	0	0	1	1	0	0	NGAGGCC	486	509	G	A
6867	G	1	0	0	0	10	1	0	0	0	1	0	0	0	GAGGCCC	515	543	G	C
6875	C	0	0	0	2	32	0	0	0	1	0	0	0	1	AGGCCCA	1262	173	C	T
6885	C	0	0	0	2	36	0	0	0	1	0	0	0	1	GGCCCAA	1257	328	C	G
6898	C	0	0	0	1	39	0	0	0	1	0	0	0	1	GCCCAAC	987	298	C	T
6908	A	0	1	0	0	11	0	1	0	0	0	1	0	0	CCCAACC	499	351	A	G
6925	A	0	1	0	0	25	0	1	0	0	0	1	0	0	CCAACCN	701	213	A	G
6941	C	0	0	0	2	32	0	0	0	1	0	0	0	1	CAACCNN	1471	260	C	G
6956	C	0	0	0	1	19	0	0	0	1	0	0	0	1	AACCNNN	905	234	C	G
6969	N	0	0	0	1	7	0	0	0	1	0	0	0	1	ACCNNNN	616	495	N	G
6986	N	0	0	0	0	9	0	1	0	0					CCNNNNA	571	661	N	A
7000	N	0	0	0	1	9	0	1	0	1	0	0	0	1	CNNNNAT	820	1105	N	A
7017	N	0	0	1	0	8	0	0	1	0	0	0	1	0	NNNNATT	782	639	N	C
7028	A	0	2	0	0	11	0	1	0.5	0	0	1	0	0	NNNATTA	941	562	A	T
7041	T	0	0	0	0	13	0	0	1	0					NNATTAC	546	334	T	G
7053	T	0	0	0	0	13									NATTACT	539	587	T	G
7066	A	0	2	0	0	34	0	1	0	0	0	1	0	0	ATTACTA	1430	243	A	C
7077	C	0	0	0	1	17	0	0	0	1	0	0	0	1	TTACTAT	825	534	C	T
7090	T	0	0	0	0	11									TACTATA	569	220	T	G
7101	A	0	2	1	0	24	0	1	0.5	0	0	1	0.5	0	ACTATAC	1363	606	A	T
7114	T	0	0	1	0	19	0	0	1	0	0	0	1	0	CTATACC	831	256	T	C
7126	A	0	2	0	0	18	0	1	0	0	0	1	0	0	TATACCN	884	547	A	T
7140	C	0	0	0	1	18	0	1	0	1	0	0	0	1	ATACCNA	807	504	C	A
7154	C	0	0	0	1	17	0	0	0	1	0	0	0	1	TACCNAT	881	181	C	A
7166	N	0	1	0	0	9	0	1	0	0	0	1	0	0	ACCNATC	450	276	N	G
7180	A	0	1	0	0	17	0	1	0	0	0	1	0	0	CCNATCC	765	360	A	G
7192	T	0	0	0	0	10	0	0	1	0					CNATCCC	491	394	T	A
7205	C	0	0	0	1	11	0	0	0	1	0	0	0	1	NATCCCT	690	228	C	A
7215	C	0	0	0	1	11	0	0	0	1	0	0	0	1	ATCCCTT	623	414	C	A
7233	C	0	0	1	1	16	0	0	1	1	0	0	1	1	TCCCTTC	933	645	C	T
7246	T	0	0	1	0	12	0	0	1	0	0	0	1	0	CCCTTCC	728	191	T	A
7258	T	0	0	1	0	16	0	0	1	0	0	0	1	0	CCTTCCC	938	372	T	G
7272	C	0	0	0	2	38	0	0	0	1	0	0	0	1	CTTCCCC	1457	294	C	G
7283	C	0	0	0	3	39	0	0	0	1	0	0	0	1	TTCCCCC	1848	198	C	T
7297	C	0	0	0	2	24	0	0	0	1	0	0	0	1	TCCCCCT	1057	209	C	G
7310	C	0	0	0	3	34	0	0	0.333333	1	0	0	0	1	CCCCCTC	1667	613	C	T
7321	C	0	0	0	2	19	0	0	0.5	1	0	0	0	1	CCCCTCC	1139	642	C	T
7335	T	0	0	2	0	24	0	0	1	0	0	0	1	0	CCCTCCA	1336	471	T	A
7351	C	0	0	0	2	14	0.5	0.5	0	1	0	0	0	1	CCTCCAC	1142	622	C	A
7364	C	0	0	0	1	11	0	0	0	1	0	0	0	1	CTCCACA	839	132	C	A
7374	A	0	1	0	0	10	0	1	0	1	0	1	0	0	TCCACAC	870	642	A	C
7388	C	0	0	0	2	10	0	0	0	1	0	0	0	1	CCACACC	1015	424	C	A
7399	A	0	1	0	0	10	0	1	0	1	0	1	0	0	CACACCG	588	455	A	C
7409	C	0	0	0	2	11	0	0.5	0.5	1	0	0	0	1	ACACCGC	1066	688	C	A
7418	C	0	0	1	1	14	0	0	1	1	0	0	1	1	CACCGCC	936	709	C	T
7428	G	1	0	1	0	10	1	0	1	0	1	0	1	0	ACCGCCC	758	777	G	T
7437	C	0	0	0	1	14	0	0	0	1	0	0	0	1	CCGCCCT	1059	257	C	G
7451	C	0	0	0	2	15	0	0	0	1	0	0	0	1	CGCCCTC	1059	262	C	A
7461	C	0	1	0	2	14	0	0.5	0	1	0	0.5	0	1	GCCCTCT	1230	769	C	A
7479	T	0	0	2	0	14	0	0	1	0	0	0	1	0	CCCTCTC	1186	359	T	A
7493	C	0	0	0	4	27	0	0	0	1	0	0	0	1	CCTCTCC	2385	256	C	A
7508	T	0	0	1	0	11	0	0	1	0	0	0	1	0	CTCTCCC	996	260	T	G
7522	C	0	0	0	2	15	0	0	0.5	1	0	0	0	1	TCTCCCN	1209	594	C	G
7537	C	0	0	0	2	19	0.5	0	0	1	0	0	0	1	CTCCCNC	1588	751	C	G
7549	C	0	0	0	2	16	0	0	0	1	0	0	0	1	TCCCNCT	1347	374	C	A
7562	N	0	0	0	0	7	0	0	0	1					CCCNCTC	409	764	N	C
7572	C	0	0	0	3	27	0	0	0	1	0	0	0	1	CCNCTCT	2287	589	C	A
7582	T	0	0	1	0	10	0	0	1	1	0	0	1	0	CNCTCTC	767	927	T	C
7596	C	0	0	0	2	17	0	0	0	1	0	0	0	1	NCTCTCC	1655	862	C	A
7605	T	0	0	1	0	10	0	0	1	0	0	0	1	0	CTCTCCC	557	621	T	A
7618	C	0	0	0	1	11	0	0	0	1	0	0	0	1	TCTCCCT	886	683	C	A
7627	C	0	0	0	2	26	0	0.5	0	1	0	0	0	1	CTCCCTC	1473	718	C	A
7637	C	0	0	0	2	15	0	0	0	1	0	0	0	1	TCCCTCN	1231	648	C	A
7647	T	0	0	1	0	10	0	0	1	0	0	0	1	0	CCCTCN	659	320	T	A
7657	C	1	0	0	2	18	0.5	0	0	1	0.5	0	0	1	CCTCN	1496	730	C	G
7668	N	0	0	1	0	8	1	0	1	0	0	0	1	0	CTCN	560	854	N	G
Lrp4.4 sgRNA
Sample: LRP-gRNA4-LRP-exon2-F
Comment: 1733883-C9-Christiaen	Lionel-10-338844213-LC04
Lane: 75
Order: GATC
Signal: G1686	A 1502	T 2248	C 1300
Dyeset/Primer: KB_3730_POP7_BDTv3.mob
KB: KB 1.4.1.8
Points: 1461 to 11446
Model: 3730
Signal Intensity Threshold Setting: 0.0
Polymer Type: POP7
Polymer Lot Number: 1604543
Polymer Expiration Date: Oct 23 2016
Scan number	Sequencing base call	Signal Strength G (Analyzed Color Data)	Signal Strength A (Analyzed Color Data)	Signal Strength T (Analyzed Color Data)	Signal Strength C (Analyzed Color Data)	Quality value as called by the basecaller	Ratio calculated using the maximum signal strength for a seven scan range and the maximum out of all four signal strength as the denominator. Result is filtered using the signal intensity threshold %age	Ratio calculated using the maximum signal strength for a seven scan range and the maximum out of all four signal strength as the denominator. Result is filtered using the signal intensity threshold %age	Ratio calculated using the maximum signal strength for a seven scan range and the maximum out of all four signal strength as the denominator. Result is filtered using the signal intensity threshold %age	Ratio calculated using the maximum signal strength for a seven scan range and the maximum out of all four signal strength as the denominator. Result is filtered using the signal intensity threshold %age	Ratio calculated using the signal strength at the peak location and the maximum out of all four signal strength as the denominator Result is filtered using the signal intensity threshold %age	Ratio calculated using the signal strength at the peak location and the maximum out of all four signal strength as the denominator. Result is filtered using the signal intensity threshold %age	Ratio calculated using the signal strength at the peak location and the maximum out of all four signal strength as the denominator. Result is filtered using the signal intensity threshold %age	Ratio calculated using the signal strength at the peak location and the maximum out of all four signal strength as the denominator. Result is filtered using the signal intensity threshold %age	A seven base call sequencing window	Amplitude of the primary peak	Amplitude of the secondary peak	Base call for the primary peak	Base call for the secondary peak
ScanNumber	BaseCall	SignalStrength (rfu)_G	SignalStrength (rfu)_A	SignalStrength (rfu)_T	SignalStrength (rfu)_C	QualityValue	MaxSig7Scan_Filtered_G_Ratio	MaxSig7Scan_Filtered_A_Ratio	MaxSig7Scan_Filtered_T_Ratio	MaxSig7Scan_Filtered_C_Ratio	MaxSigAtPeak_Filtered_G_Ratio	MaxSigAtPeak_Filtered_A_Ratio	MaxSigAtPeak_Filtered_T_Ratio	MaxSigAtPeak_Filtered_C_Ratio	SequenceWindow	AmplitudePrimaryPeak	AmplitudeSecondaryPeak	BaseCallPrimaryPeak	BaseCallSecondaryPeak
2	N	71	174	1516	404	3	0.0488599	0.11987	1	0.28013	0.0468338	0.114776	1	0.266491	NNNN	836	3306	N	T
10	N	41	97	1273	158	4	0.0304154	0.0764095	1	0.150593	0.0322074	0.076198	1	0.124116	NNNNN	1891	257	N	C
27	N	24	45	1119	27	5	0.0223414	0.0446828	1	0.025916	0.0214477	0.0402145	1	0.0241287	NNNNNN	1492	50	N	A
42	N	22	49	999	58	6	0.0269192	0.0488534	1	0.0927218	0.022022	0.049049	1	0.0580581	NNNNNNN	1357	122	N	C
62	N	212	47	271	533	5	0.487805	0.0881801	0.795497	1	0.397749	0.0881801	0.508443	1	NNNNNNN	719	553	N	T
70	N	299	27	51	390	5	0.652838	0.0720524	0.222707	1	0.766667	0.0692308	0.130769	1	NNNNNNN	396	612	N	C
83	N	101	11	99	573	9	0.26178	0.0279232	0.331588	1	0.176265	0.0191972	0.172775	1	NNNNNNN	779	247	N	T
100	N	48	15	863	43	9	0.114607	0.0235955	1	0.105618	0.0556199	0.0173812	1	0.0498262	NNNNNNN	1178	149	N	C
111	N	476	37	793	29	8	0.79606	0.0590962	1	0.0336037	0.600252	0.0466583	1	0.03657	NNNNNNT	1090	1048	N	G
119	N	857	116	272	32	9	1	0.21937	0.584597	0.0385064	1	0.135356	0.317386	0.0373396	NNNNNTG	1228	677	N	T
133	N	110	576	189	26	7	0.451389	1	0.571181	0.0486111	0.190972	1	0.328125	0.0451389	NNNNTGN	797	428	N	T
142	T	134	276	526	20	14	0.511407	0.802281	1	0.0456274	0.254753	0.524715	1	0.0380228	NNNTGNN	663	590	T	A
154	G	741	28	70	15	10	1	0.0445344	0.202429	0.022942	1	0.0377868	0.0944669	0.0202429	NNTGNNA	1019	156	G	T
171	N	509	11	125	17	6	1	0.0253906	0.347656	0.0371094	1	0.021611	0.24558	0.0333988	NTGNNAC	656	187	N	T
179	N	517	27	8	19	6	1	0.129594	0.0696325	0.0367505	1	0.0522244	0.0154739	0.0367505	TGNNACG	662	98	N	A
195	A	42	692	7	206	13	0.166906	1	0.0129496	0.61295	0.0606936	1	0.0101156	0.297688	GNNACGT	968	655	A	C
202	C	52	413	10	629	14	0.213037	0.958665	0.0158983	1	0.0826709	0.656598	0.0158983	1	NNACGTC	894	848	C	A
213	G	450	17	13	37	34	1	0.0755556	0.166667	0.397778	1	0.0377778	0.0288889	0.0822222	NACGTCN	620	219	G	C
226	T	20	13	677	2	53	0.113737	0.0221566	1	0.0886263	0.0295421	0.0192024	1	0.00295421	ACGTCNC	933	84	T	C
239	C	13	192	0	850	22	0.0164706	0.396471	0.0447059	1	0.0152941	0.225882	0	1	CGTCNCT	1185	474	C	A
246	N	8	436	6	253	9	0.0204082	0.808905	0.0204082	1	0.0183486	1	0.0137615	0.580275	GTCNCTT	586	918	N	C
255	C	5	75	0	712	34	0.0111888	0.288112	0.0223776	1	0.00702247	0.105337	0	1	TCNCTTT	985	251	C	A
269	T	12	6	841	6	58	0.0166468	0.00832342	1	0.0237812	0.0142687	0.00713436	1	0.00713436	CNCTTTT	1154	23	T	C
283	T	11	13	1104	13	58	0.00996377	0.0163043	1	0.013587	0.00996377	0.0117754	1	0.0117754	NCTTTTC	1521	9	T	A
298	T	3	22	990	12	58	0.0030303	0.0292929	1	0.0141414	0.0030303	0.0222222	1	0.0121212	CTTTTCG	1350	22	T	A
312	T	0	18	818	0	58	0.00244499	0.0293399	1	0.0611247	0	0.0220049	1	0	TTTTCGT	1120	70	T	C
324	C	0	34	0	870	54	0.0241379	0.0402299	0.0333333	1	0	0.0390805	0	1	TTTCGTA	1236	109	C	T
336	G	369	10	1	0	52	1	0.0406504	0.0325203	0.0325203	1	0.0271003	0.00271003	0	TTCGTAG	502	56	G	T
348	T	0	8	620	18	30	0.0557325	0.25	1	0.0302548	0	0.0129032	1	0.0290323	TCGTAGG	825	388	T	A
359	A	9	1038	0	3	52	0.0500963	1	0.0703276	0.00578035	0.00867052	1	0	0.00289017	CGTAGGT	1428	108	A	T
369	G	275	15	7	6	25	1	0.76	0.0290909	0.0254545	1	0.0545455	0.0254545	0.0218182	GTAGGTT	375	225	G	A
383	G	898	17	1	6	62	1	0.0219539	0.0010977	0.0109769	1	0.018931	0.00111359	0.00668151	TAGGTTA	1271	48	G	T
396	T	0	14	777	3	62	0.045045	0.024453	1	0.005148	0	0.018018	1	0.003861	AGGTTAA	1045	46	T	G
408	T	6	7	696	4	33	0.0142653	0.186876	1	0.00713267	0.00862069	0.0100575	1	0.00574713	GGTTAAT	935	196	T	A
418	A	5	823	2	0	56	0.00723764	1	0.148372	0	0.00607533	1	0.00243013	0	GTTAATT	1073	154	A	T
427	A	16	648	0	0	54	0.0271903	1	0.0438066	0.00755287	0.0246914	1	0	0	TTAATTC	818	75	A	T
438	T	16	0	805	13	47	0.0198758	0.0981366	1	0.0173913	0.0198758	0	1	0.0161491	TAATTCC	1067	96	T	A
452	T	4	11	1324	3	62	0.00528701	0.0151057	1	0.00226586	0.00302115	0.00830816	1	0.00226586	AATTCCG	1783	14	T	C
464	C	9	17	5	973	62	0.00924974	0.0298047	0.00513875	1	0.00924974	0.0174717	0.00513875	1	ATTCCGC	1320	22	C	T
476	C	1	4	10	798	62	0.00125313	0.0112782	0.0200501	1	0.00125313	0.00501253	0.0125313	1	TTCCGCT	1085	12	C	G
490	G	553	2	3	3	54	1	0.0216998	0.0216998	0.00723327	1	0.00361664	0.00542496	0.00542496	TCCGCTT	681	31	G	C
502	C	2	1	0	984	47	0.0050813	0.00101626	0.00609756	1	0.00203252	0.00101626	0	1	CCGCTTA	1271	44	C	G
517	T	5	4	1070	7	62	0.00654206	0.0168224	1	0.0205607	0.0046729	0.00373832	1	0.00654206	CGCTTAC	1334	22	T	C
530	T	1	0	985	13	47	0.00304568	0.0761421	1	0.0142132	0.00101523	0	1	0.013198	GCTTACA	1206	131	T	A
540	A	3	1074	0	0	51	0.00744879	1	0.056797	0.075419	0.0027933	1	0	0	CTTACAT	1238	108	A	C
549	C	25	0	11	807	42	0.0322181	0.282528	0.0173482	1	0.0309789	0	0.0136307	1	TTACATT	992	261	C	A
559	A	0	563	6	0	44	0.0142096	1	0.0106572	0.0976909	0	1	0.0106572	0	TACATTT	628	120	A	C
571	T	14	6	1064	6	62	0.0178571	0.0140977	1	0.0140977	0.0131579	0.0056391	1	0.0056391	ACATTTA	1277	21	T	A
584	T	4	4	1163	3	62	0.00757576	0.0176768	1	0.00841751	0.00343938	0.00343938	1	0.00257954	CATTTAT	1422	31	T	A
598	T	4	0	963	1	59	0.00623053	0.0259605	1	0.00311526	0.00415369	0	1	0.00103842	ATTTATA	1147	59	T	A
608	A	10	854	4	1	62	0.0115075	1	0.0483314	0.0023015	0.0117096	1	0.00468384	0.00117096	TTTATAA	1009	35	A	T
620	T	16	4	822	2	62	0.0231144	0.00973236	1	0.00243309	0.0194647	0.00486618	1	0.00243309	TTATAAA	956	42	T	A
630	A	1	493	1	7	62	0.00607287	1	0.0587045	0.0161943	0.0020284	1	0.0020284	0.0141988	TATAAAG	561	28	A	T
642	A	15	733	5	7	62	0.0204638	1	0.0122783	0.0136426	0.0204638	1	0.00682128	0.00954979	ATAAAGC	831	13	A	G
653	A	11	583	2	0	62	0.0304054	1	0.00844595	0.00168919	0.0188679	1	0.00343053	0	TAAAGCA	668	17	A	G
667	G	598	0	5	7	62	1	0.00668896	0.0083612	0.0133779	1	0	0.0083612	0.0117057	AAAGCAT	652	13	G	C
679	C	4	5	0	772	62	0.00518135	0.00647668	0.011658	1	0.00518135	0.00647668	0	1	AAGCATT	910	23	C	A
690	A	1	841	9	9	62	0.0059453	1	0.0107015	0.0107015	0.00118906	1	0.0107015	0.0107015	AGCATTA	937	12	A	C
701	T	15	6	858	4	59	0.0221445	0.00699301	1	0.018648	0.0174825	0.00699301	1	0.00466201	GCATTAA	988	16	T	A
715	T	0	3	1146	2	59	0.000873	0.0078534	1	0.0061082	0	0.0026178	1	0.0017452	CATTAAT	1349	33	T	A
726	A	0	905	11	10	62	0.00331492	1	0.0121547	0.0110497	0	1	0.0121547	0.0110497	ATTAATC	1008	9	A	T
737	A	14	649	3	2	62	0.0271903	1	0.0151057	0.0135952	0.0215716	1	0.0046225	0.00308166	TTAATCC	742	13	A	G
749	T	13	6	990	0	62	0.0171717	0.00808081	1	0.0141414	0.0131313	0.00606061	1	0	TAATCCC	1151	23	T	A
762	C	0	9	3	1182	62	0.000843	0.0168634	0.010118	1	0	0.00761421	0.00253807	1	AATCCCT	1403	18	C	A
775	C	3	8	9	974	62	0.00308008	0.00924025	0.00924025	1	0.00308008	0.00821355	0.00924025	1	ATCCCTA	1122	7	C	T
787	C	1	4	0	952	62	0.00420168	0.0052521	0.012605	1	0.00105042	0.00420168	0	1	TCCCTAA	1110	4	C	T
800	T	0	8	864	3	59	0.00115207	0.00921659	1	0.014977	0	0.00925926	1	0.00347222	CCCTAAC	1012	16	T	C
811	A	6	1016	13	14	62	0.00680934	1	0.0126459	0.0194553	0.00590551	1	0.0127953	0.0137795	CCTAACT	1135	14	A	C
823	A	21	692	5	7	62	0.0359712	1	0.0115108	0.0172662	0.0303468	1	0.00722543	0.0101156	CTAACTT	768	18	A	G
835	C	9	8	0	733	62	0.0204638	0.0122783	0.0190996	1	0.0122783	0.0109141	0	1	TAACTTG	842	11	C	G
848	T	1	16	1074	3	62	0.0037244	0.0214153	1	0.0102421	0.000931	0.0148976	1	0.0027933	AACTTGA	1214	17	T	A
861	T	7	1	1239	6	62	0.0104923	0.0185634	1	0.00887813	0.00564972	0.000807	1	0.00484261	ACTTGAT	1418	21	T	A
873	G	1140	0	10	15	62	1	0.0140351	0.0175439	0.0149123	1	0	0.00877193	0.0131579	CTTGATT	1230	13	G	C
887	A	0	1012	13	12	59	0.0167488	1	0.0147783	0.0137931	0	1	0.0128459	0.0118577	TTGATTT	1131	20	A	G
898	T	17	12	938	11	59	0.0319829	0.0127932	1	0.0127932	0.0181237	0.0127932	1	0.0117271	TGATTTA	1059	23	T	G
911	T	0	11	1134	8	62	0.005291	0.0229277	1	0.0132275	0	0.00970018	1	0.00705467	GATTTAA	1305	16	T	A
923	T	7	9	1093	3	59	0.0137237	0.00914913	1	0.00548948	0.00640439	0.00823422	1	0.00274474	ATTTAAT	1239	27	T	A
933	A	3	895	14	0	62	0.00670391	1	0.0189944	0.00335196	0.00335196	1	0.0156425	0	TTTAATG	979	17	A	T
943	A	19	629	7	3	62	0.0289193	1	0.0243531	0.00608828	0.0302067	1	0.0111288	0.00476947	TTAATGT	704	15	A	G
955	T	0	8	908	9	62	0.0286344	0.0121145	1	0.0132159	0	0.00881057	1	0.00991189	TAATGTA	978	17	T	G
969	G	1856	4	0	4	62	1	0.00484914	0.00592672	0.00862069	1	0.00215517	0	0.00215517	AATGTAA	1886	13	G	C
981	T	18	11	858	17	62	0.034965	0.0128205	1	0.0221445	0.020979	0.0128205	1	0.0198135	ATGTAAT	896	15	T	G
992	A	4	854	15	6	62	0.0257611	1	0.0175644	0.0152225	0.00468384	1	0.0175644	0.00702576	TGTAATG	874	12	A	G
1003	A	16	675	4	6	62	0.0316092	1	0.0229885	0.0172414	0.0237037	1	0.00592593	0.00888889	GTAATGC	725	16	A	G
1015	T	0	8	919	0	62	0.0326442	0.0119695	1	0	0	0.00870511	1	0	TAATGCT	953	21	T	G
1029	G	1912	0	0	2	62	1	0.0041841	0.00889121	0.00941423	1	0	0	0.00104602	AATGCTT	1945	15	G	A
1041	C	13	4	0	875	62	0.0342857	0.00457143	0.0228571	1	0.0148571	0.00457143	0	1	ATGCTTT	901	15	C	G
1054	T	5	3	1035	0	62	0.0135266	0.0173913	1	0.0173913	0.00483092	0.00289855	1	0	TGCTTTG	1051	16	T	A
1067	T	0	3	1056	6	62	0.00189394	0.0160985	1	0.00852273	0	0.00284091	1	0.00568182	GCTTTGT	1041	14	T	A
1080	T	6	0	1256	2	62	0.0143312	0.0167197	1	0.00557325	0.00477707	0	1	0.00159236	CTTTGTT	1266	24	T	A
1092	G	1147	7	2	3	62	1	0.0191805	0.0148213	0.00784656	1	0.00610288	0.00174368	0.00261552	TTTGTTT	1132	18	G	A
1105	T	0	16	904	0	62	0.0210177	0.0243363	1	0	0	0.0176991	1	0	TTGTTTC	921	17	T	A
1118	T	0	14	1224	0	62	0.00245098	0.0236928	1	0.00490196	0	0.0114379	1	0	TGTTTCA	1217	22	T	A
1130	T	0	6	1123	10	62	0.00089	0.0222618	1	0.0178094	0	0.00534283	1	0.00890472	GTTTCAG	1131	17	T	A
1141	C	0	11	20	1055	59	0.00464253	0.0111421	0.0222841	1	0	0.0104265	0.0189573	1	TTTCAGT	1123	60	C	A
1150	A	2	696	20	0	59	0.00980392	1	0.0448179	0.116246	0.00287356	1	0.0287356	0	TTCAGTG	745	54	A	C
1164	G	399	0	1	5	62	1	0.037594	0.0576441	0.0576441	1	0	0.00250627	0.0125313	TCAGTGT	347	18	G	C
1176	T	1	1	1041	0	62	0.0219675	0.0200573	1	0.00191022	0.000961	0.000961	1	0	CAGTGTG	1118	20	T	A
1189	G	1576	0	0	0	62	1	0.00444162	0.00888325	0.00571066	1	0	0	0	AGTGTGT	1604	13	G	A
1201	T	0	7	941	3	62	0.0167715	0.0220126	1	0.00419287	0	0.0074389	1	0.0031881	GTGTGTG	1011	19	T	A
1214	G	1341	6	0	11	62	1	0.00671141	0.00671141	0.00969426	1	0.00447427	0	0.00820283	TGTGTGT	1375	13	G	A
1226	T	0	0	900	1	62	0.0122222	0.0166667	1	0.00888889	0	0	1	0.00111111	GTGTGTT	929	19	T	A
1238	G	1366	6	0	15	62	1	0.0116874	0.0102264	0.0116874	1	0.00439239	0	0.010981	TGTGTTA	1405	15	G	A
1251	T	3	9	1049	0	62	0.0257388	0.0276454	1	0.00190658	0.00285987	0.0085796	1	0	GTGTTAC	1081	16	T	A
1263	T	7	20	1006	0	59	0.0109344	0.0208748	1	0.00994036	0.00695825	0.0198807	1	0	TGTTACA	1048	10	T	A
1274	A	3	1108	23	22	62	0.0099278	1	0.0207581	0.0198556	0.00270758	1	0.0207581	0.0198556	GTTACAT	1174	13	A	G
1284	C	18	39	9	966	62	0.0279503	0.0403727	0.0124224	1	0.0186335	0.0403727	0.00931677	1	TTACATC	1023	17	C	G
1294	A	4	761	0	23	59	0.0104575	1	0.0352941	0.0300654	0.00525624	1	0	0.0302234	TACATCA	816	17	A	C
1307	T	4	5	1132	0	62	0.00883392	0.0238516	1	0.0220848	0.00353357	0.00441696	1	0	ACATCAA	1206	26	T	A
1320	C	0	13	0	1119	59	0.00268096	0.0134048	0.0241287	1	0	0.0116175	0	1	CATCAAT	1173	12	C	A
1331	A	0	707	0	27	62	0.0141443	1	0.0141443	0.0424328	0	1	0	0.0381895	ATCAATG	741	18	A	C
1342	A	9	646	0	10	62	0.0278638	1	0.0386997	0.0294118	0.0139319	1	0	0.0154799	TCAATGC	671	12	A	G
1355	T	0	0	1042	5	62	0.0326296	0.0163148	1	0.00479846	0	0	1	0.00479846	CAATGCC	1118	26	T	A
1368	G	1691	2	0	0	62	1	0.00887049	0.0153755	0.0136014	1	0.00118273	0	0	AATGCCA	1782	20	G	A
1381	C	0	1	7	943	62	0.0402969	0.00318134	0.0116649	1	0	0.00106044	0.00742312	1	ATGCCAG	979	8	C	G
1393	C	3	13	2	937	59	0.00524109	0.0136268	0.0125786	1	0.00320171	0.0138741	0.00213447	1	TGCCAGA	996	30	C	A
1403	A	0	633	0	18	59	0.0140187	1	0.0140187	0.0342679	0	1	0	0.028436	GCCAGAG	649	14	A	C
1416	G	448	0	0	8	62	1	0.0714286	0.00446429	0.0357143	1	0	0	0.0178571	CCAGAGT	408	11	G	A
1430	A	1	1762	1	1	59	0.00170261	1	0.00454029	0.000568	0.000568	1	0.000568	0.000568	CAGAGTG	1931	24	A	G
1441	G	539	29	0	9	59	1	0.0742115	0.0426716	0.025974	1	0.0538033	0	0.0166976	AGAGTGC	506	10	G	A
1454	T	2	2	1003	3	62	0.0289133	0.0149551	1	0.0159521	0.00199402	0.00199402	1	0.00299103	GAGTGCA	1080	17	T	A
1466	G	1464	0	13	0	62	1	0.00887978	0.0157104	0.0136612	1	0	0.00887978	0	AGTGCAA	1524	13	G	C
1478	C	13	12	0	775	62	0.0425806	0.0219355	0.0141935	1	0.0167742	0.0154839	0	1	GTGCAAA	848	11	C	T
1489	A	2	775	3	22	62	0.0193548	1	0.0219355	0.0296774	0.00258064	1	0.00387097	0.0283871	TGCAAAT	801	15	A	C
1500	A	10	615	0	3	54	0.0357724	1	0.00162602	0.0341463	0.0162602	1	0	0.00487805	GCAAATG	643	15	A	G
1512	A	6	957	10	4	54	0.0177638	1	0.0261233	0.00940439	0.00626959	1	0.0104493	0.00417973	CAAATGC	1030	13	A	G
1524	T	4	3	1025	0	49	0.0341463	0.0185366	1	0.000976	0.00390244	0.00292683	1	0	AAATGCA	1129	27	T	A
1536	G	1555	3	3	0	54	1	0.0167203	0.0160772	0.0135048	1	0.00192926	0.00192926	0	AATGCAA	1666	19	G	A
1548	C	17	6	0	938	62	0.0360934	0.0169851	0.00424628	1	0.0181237	0.00639659	0	1	ATGCAAA	1057	10	C	G
1560	A	7	609	3	12	62	0.0180624	1	0.0180624	0.0361248	0.0114943	1	0.00492611	0.0197044	TGCAAAC	643	12	A	C
1571	A	2	739	5	0	62	0.014885	1	0.0175913	0.0162382	0.00270636	1	0.0067659	0	GCAAACG	790	9	A	G
1583	A	0	903	13	11	62	0.00775194	1	0.0143965	0.0265781	0	1	0.0143965	0.0121816	CAAACGA	994	15	A	C
1594	C	0	17	6	944	62	0.0125523	0.0219665	0.0135983	1	0	0.0180085	0.00635593	1	AAACGAA	1086	11	C	T
1607	G	488	4	2	17	62	1	0.0614754	0.0143443	0.0737705	1	0.00819672	0.00409836	0.0348361	AACGAAA	479	27	G	C
1620	A	0	1261	2	0	62	0.00872324	1	0.00713719	0.00634417	0	1	0.00158604	0	ACGAAAA	1393	15	A	G
1632	A	2	783	8	6	62	0.0268199	1	0.0102171	0.0178799	0.00255428	1	0.0102171	0.00766283	CGAAAAC	849	19	A	G
1644	A	5	790	0	0	62	0.0139241	1	0.00126582	0.0139241	0.00632911	1	0	0	GAAAACA	862	10	A	C
1655	A	6	986	11	17	62	0.0111562	1	0.0111562	0.0263692	0.00608519	1	0.0111562	0.0172414	AAAACAG	1083	11	A	G
1666	C	6	35	3	1025	62	0.0195122	0.0341463	0.0126829	1	0.00585366	0.0341463	0.00292683	1	AAACAGT	1144	14	C	G
1677	A	0	728	6	23	59	0.0178571	1	0.0206044	0.0370879	0	1	0.00824176	0.0315934	AACAGTT	795	13	A	G
1689	G	601	3	0	4	62	1	0.0295082	0.0327869	0.0196721	1	0.00499168	0	0.00665557	ACAGTTT	629	11	G	T
1702	T	5	8	842	0	62	0.0197445	0.018583	1	0	0.00593824	0.00950119	1	0	CAGTTTG	960	12	T	G
1715	T	2	13	1262	1	62	0.00158479	0.0245642	1	0.00316957	0.00158479	0.0103011	1	0.000792	AGTTTGC	1359	19	T	A
1728	T	8	10	1035	1	62	0.0309179	0.0193237	1	0.00966184	0.00772947	0.00966184	1	0.000966	GTTTGCA	1164	14	T	A
1740	G	1299	8	3	4	62	1	0.0123172	0.021555	0.0153965	1	0.00615858	0.00230947	0.00307929	TTTGCAT	1443	12	G	A
1752	C	10	17	0	812	62	0.0394089	0.0258621	0.0123153	1	0.0123153	0.020936	0	1	TTGCATG	916	10	C	G
1763	A	7	854	9	21	62	0.0210773	1	0.028103	0.029274	0.00819672	1	0.0105386	0.0245902	TGCATGC	957	17	A	C
1774	T	0	14	902	0	62	0.0432432	0.0227027	1	0.012973	0	0.0155211	1	0	GCATGCT	1061	16	T	G
1787	G	1633	6	2	2	62	1	0.00734844	0.0146969	0.0159216	1	0.00367422	0.00122474	0.00122474	CATGCTC	1838	10	G	A
1799	C	8	0	0	987	62	0.04154	0.00202634	0.0253293	1	0.00810537	0	0	1	ATGCTCT	1115	14	C	G
1812	T	20	10	973	0	62	0.020555	0.0236382	1	0.0226105	0.020555	0.0102775	1	0	TGCTCTG	1109	18	T	G
1824	C	2	3	1	1137	62	0.00439754	0.00351803	0.0149516	1	0.00175902	0.00263852	0.00088	1	GCTCTGT	1306	8	C	T
1837	T	11	6	911	0	62	0.0384193	0.0153677	1	0.0329308	0.0120746	0.00658617	1	0	CTCTGTT	1018	16	T	A
1849	G	1369	5	0	9	62	1	0.0109569	0.0124178	0.00949598	1	0.0036523	0	0.00657414	TCTGTTA	1539	13	G	A
1862	T	0	16	818	0	62	0.0427873	0.0317848	1	0.00611247	0	0.0195599	1	0	CTGTTAG	901	17	T	A
1874	T	0	21	943	0	62	0.00106044	0.0275716	1	0.00636267	0	0.0222694	1	0	TGTTAGT	1038	12	T	A
1885	A	4	1075	23	0	62	0.00651163	1	0.0251163	0.00465116	0.00372093	1	0.0213953	0	GTTAGTA	1218	18	A	G
1896	G	379	21	0	1	62	1	0.0699482	0.0621762	0.00259067	1	0.055409	0	0.00263852	TTAGTAA	376	9	G	A
1909	T	1	17	850	0	62	0.0105882	0.0305882	1	0.00470588	0.00117647	0.02	1	0	TAGTAAC	945	16	T	A
1920	A	0	1051	20	2	62	0.0104662	1	0.0228354	0.0133206	0	1	0.0190295	0.00190295	AGTAACA	1137	12	A	G
1931	A	3	834	18	12	62	0.0167866	1	0.0239808	0.0275779	0.00359712	1	0.0215827	0.0143885	GTAACAA	923	15	A	G
1942	C	10	29	3	901	62	0.0188679	0.0321865	0.00665927	1	0.0110988	0.0321865	0.00332963	1	TAACAAA	1028	15	C	G
1953	A	8	759	5	23	62	0.0158103	1	0.00658761	0.0316206	0.0105402	1	0.00658761	0.030303	AACAAAT	812	12	A	C
1964	A	2	703	0	12	62	0.0165975	1	0	0.0318119	0.00284495	1	0	0.0170697	ACAAATG	782	14	A	G
1977	A	2	927	10	0	62	0.0140237	1	0.0312837	0.00539374	0.0021575	1	0.0107875	0	CAAATGT	996	14	A	G
1988	T	0	15	963	1	62	0.0423387	0.0221774	1	0.0131048	0	0.0155763	1	0.00103842	AAATGTA	1096	15	T	A
2001	G	1615	9	0	12	62	1	0.00804954	0.0117647	0.0111455	1	0.00557276	0	0.00743034	AATGTAC	1721	12	G	A
2013	T	16	4	882	0	62	0.0464326	0.0260476	1	0.00453001	0.0181406	0.00453515	1	0	ATGTACG	965	11	T	A
2025	A	1	901	11	13	62	0.0133185	1	0.0244173	0.0266371	0.00110988	1	0.0122087	0.0144284	TGTACGT	958	12	A	G
2036	C	0	20	0	930	62	0.0129032	0.0247312	0.00860215	1	0	0.0215054	0	1	GTACGTG	1013	11	C	G
2049	G	537	22	0	0	62	1	0.0484171	0.0577281	0.0465549	1	0.0409683	0	0	TACGTGC	530	17	G	A
2062	T	0	8	1102	0	62	0.0199637	0.0272232	1	0.00907441	0	0.00725953	1	0	ACGTGCA	1193	22	T	A
2074	G	1145	0	5	0	62	1	0.00786026	0.0262009	0.0227074	1	0	0.00436681	0	CGTGCAT	1205	11	G	C
2087	C	0	13	3	915	62	0.031694	0.0240437	0.0185792	1	0	0.0142077	0.00327869	1	GTGCATA	1005	11	C	T
2098	A	6	819	8	21	62	0.021978	1	0.034188	0.032967	0.00732601	1	0.00976801	0.025641	TGCATAC	886	17	A	C
2110	T	1	22	988	8	62	0.00809717	0.0222672	1	0.0232794	0.00101215	0.0222672	1	0.00809717	GCATACC	1096	14	T	C
2121	A	1	1103	16	17	62	0.0126927	1	0.0244787	0.0262919	0.000907	1	0.0145059	0.0154125	CATACCA	1219	14	A	C
2132	C	0	22	7	1015	62	0.0118227	0.0285714	0.0157635	1	0	0.0216749	0.00689655	1	ATACCAG	1111	11	C	G
2144	C	4	9	1	810	62	0.00482509	0.0253317	0.00241254	1	0.00493827	0.0111111	0.00123457	1	TACCAGT	927	6	C	A
2155	A	0	858	3	23	62	0.0126728	1	0.00806452	0.0264977	0	1	0.0034965	0.0268065	ACCAGTA	991	17	A	C
2168	G	334	0	0	6	62	1	0.0628743	0.0598802	0.0419162	1	0	0	0.0179641	CCAGTAG	322	10	G	C	0.164671
2182	T	0	15	915	0	62	0.00874317	0.0273224	1	0.00546448	0	0.0163934	1	0	CAGTAGC	1067	11	T	A	0.0415301
2193	A	0	1024	16	3	62	0.0078125	1	0.0253906	0.00585938	0	1	0.015625	0.00292969	AGTAGCT	1213	15	A	G	0.0390625
2205	G	370	13	1	0	62	1	0.0648649	0.0189189	0.0702703	1	0.0351351	0.0027027	0	GTAGCTT	377	8	G	A	0.154054
2218	C	0	3	0	953	62	0.00839454	0.00314795	0.0304302	1	0	0.00314795	0	1	TAGCTTG	1152	10	C	G	0.0419727
2230	T	0	8	1068	4	62	0.00182149	0.0191257	1	0.0236794	0	0.00749064	1	0.00374532	AGCTTGG	1307	16	T	A	0.0446266
2243	T	13	0	1019	0	62	0.0402355	0.0127576	1	0.00294406	0.0127576	0	1	0	GCTTGGA	1221	20	T	A	0.0559372
2255	G	1561	0	5	8	62	1	0.00768738	0.0179372	0.00704676	1	0	0.00320308	0.00512492	CTTGGAA	1933	13	G	A	0.0326714
2268	G	425	0	0	4	62	1	0.0847059	0.00235294	0.00941177	1	0	0	0.00941177	TTGGAAA	518	5	G	A	0.0964706
2281	A	0	1305	4	0	59	0.016092	1	0.0091954	0.000766	0	1	0.00306513	0	TGGAAAT	1665	24	A	G	0.0260534
2292	A	9	803	0	0	62	0.0261519	1	0.00871731	0.00747198	0.011208	1	0	0	GGAAATG	1015	27	A	G	0.0423412
2303	A	8	939	23	0	62	0.0223642	1	0.0255591	0.00532481	0.0085197	1	0.0244941	0	GAAATGT	1210	18	A	G	0.0532481
2313	T	0	25	928	0	54	0.0374732	0.0267666	1	0.00963597	0	0.0269397	1	0	AAATGTG	1260	22	T	A	0.0738758
2326	G	1361	0	5	5	62	1	0.00661279	0.00734754	0.0095518	1	0	0.00367377	0.00367377	AATGTGA	1838	17	G	C	0.0235121
2337	T	16	2	873	0	62	0.0252005	0.00801833	1	0.00801833	0.0183276	0.00229095	1	0	ATGTGAT	1204	21	T	G	0.0412371
2350	G	899	0	0	5	62	1	0.0344828	0.028921	0.00667408	1	0	0	0.00556173	TGTGATG	1252	10	G	C	0.0700779
2363	A	0	1089	23	0	54	0.0220386	1	0.0211203	0.000918	0	1	0.0211203	0	GTGATGG	1647	28	A	G	0.0440769
2373	T	0	30	846	0	59	0.034279	0.035461	1	0.0070922	0	0.035461	1	0	TGATGGA	1229	30	T	G	0.0768322
2386	G	1102	5	0	1	62	1	0.0145191	0.022686	0.00181488	1	0.0045372	0	0.000907	GATGGAG	1671	17	G	A	0.03902
2399	G	689	0	0	0	62	1	0.0507983	0.00145138	0.00435414	1	0	0	0	ATGGAGA	1052	14	G	A	0.0566038
2411	A	3	1370	1	0	62	0.00939306	1	0.00433526	0.00144509	0.00218978	1	0.00073	0	TGGAGAC	2322	31	A	G	0.0151734
2423	G	399	3	4	0	62	1	0.0526316	0.0125313	0.0300752	1	0.0075188	0.0100251	0	GGAGACA	590	25	G	A	0.0952381
2435	A	2	1523	14	23	54	0.0122502	1	0.00902643	0.0174081	0.0013132	1	0.00919238	0.0151018	GAGACAC	2766	37	A	G	0.0386847
2446	C	6	54	4	985	54	0.0233503	0.0548223	0.0111675	1	0.00609137	0.0548223	0.00406091	1	AGACACC	1843	35	C	G	0.0893401
2457	A	3	701	7	36	62	0.0185449	1	0.0114123	0.0513552	0.0042796	1	0.00998574	0.0513552	GACACCG	1218	35	A	C	0.0813124
2467	C	0	19	11	925	62	0.00857449	0.0203644	0.0192926	1	0	0.0205405	0.0118919	1	ACACCGA	1782	18	C	T	0.0482315
2480	C	1	1	1	919	62	0.0174102	0.00108814	0.00326442	1	0.00108814	0.00108814	0.00108814	1	CACCGAC	1758	8	C	G	0.0217628
2492	G	563	0	3	11	42	1	0.0337478	0.0053286	0.053286	1	0	0.0053286	0.0195382	ACCGACT	965	34	G	C	0.0923623
2506	A	0	1024	25	17	42	0.0117188	1	0.0244141	0.0224609	0	1	0.0244141	0.0166016	CCGACTG	1990	26	A	C	0.0585938
2517	C	50	24	0	765	62	0.0653595	0.0405229	0.0183007	1	0.0653595	0.0313725	0	1	CGACTGT	1568	58	C	G	0.124183	0.0627585
2530	T	19	18	464	2	34	0.0775862	0.0474138	1	0.0517241	0.0409483	0.0387931	1	0.00431035	GACTGTG	881	29	T	C	0.176724
2541	G	1328	57	31	17	48	1	0.063253	0.0233434	0.0135542	1	0.0429217	0.0233434	0.0128012	ACTGTGG	2754	110	G	A	0.100151
2554	T	160	37	390	32	18	0.410256	0.107692	1	0.0820513	0.410256	0.0948718	1	0.0820513	CTGTGGA	741	323	T	G	0.6
2566	G	507	227	22	21	23	1	0.581854	0.0532544	0.0433925	1	0.447732	0.0433925	0.0414201	TGTGGAG	1002	537	G	A	0.678501
2579	G	424	65	33	13	18	1	0.162736	0.0896226	0.0424528	1	0.153302	0.0778302	0.0306604	GTGGAGA	833	121	G	A	0.294811
2592	A	29	952	15	5	31	0.0420168	1	0.019958	0.0168067	0.0304622	1	0.0157563	0.0052521	TGGAGAT	2073	48	A	G	0.0787815
2602	G	242	52	217	43	12	1	0.231405	0.896694	0.190083	1	0.214876	0.896694	0.177686	GGAGATG	445	402	G	T	1.31818
2615	A	214	742	31	11	23	0.326613	1	0.0443548	0.0188172	0.28841	1	0.041779	0.0148248	GAGATGC	1646	451	A	G	0.389785
2625	T	28	73	499	235	24	0.0661323	0.196393	1	0.470942	0.0561122	0.146293	1	0.470942	AGATGCG	1059	472	T	C	0.733467
2637	G	564	53	41	36	27	1	0.119584	0.0727903	0.0641248	1	0.0939716	0.072695	0.0638298	GATGCGA	1212	103	G	A	0.256499
2649	C	29	252	50	542	34	0.0571956	0.52214	0.0922509	1	0.0535055	0.464945	0.0922509	1	ATGCGAG	1280	544	C	A	0.671587
2661	G	374	80	22	27	18	1	0.227513	0.0582011	0.0925926	1	0.213904	0.0588235	0.0721925	TGCGAGT	745	155	G	A	0.378307
2674	A	14	625	209	14	26	0.0288	1	0.3344	0.024	0.0224	1	0.3344	0.0224	GCGAGTG	1355	406	A	T	0.3872
2685	G	574	68	37	4	27	1	0.118467	0.0644599	0.010453	1	0.118467	0.0644599	0.00696864	CGAGTGA	1251	117	G	A	0.19338
2697	T	41	287	480	8	18	0.0836735	0.661224	1	0.0326531	0.0854167	0.597917	1	0.0166667	GAGTGAT	1093	646	T	A	0.777551
2709	G	622	85	177	4	25	1	0.138264	0.294212	0.011254	1	0.136656	0.284566	0.00643087	AGTGATG	1363	363	G	T	0.44373
2722	A	167	717	21	2	24	0.270572	1	0.0334728	0.0083682	0.232915	1	0.0292887	0.0027894	GTGATGA	1618	379	A	G	0.312413
2732	T	25	279	389	5	16	0.066838	0.820051	1	0.0179949	0.0642674	0.717224	1	0.0128535	TGATGAA	880	703	T	A	0.904884
2744	G	390	231	46	20	18	1	0.586294	0.13198	0.0507614	1	0.592308	0.117949	0.0512821	GATGAAA	871	547	G	A	0.769036
2757	A	52	733	18	6	27	0.0845839	1	0.0327422	0.0190996	0.0709413	1	0.0245566	0.00818554	ATGAAAT	1711	93	A	G	0.136426
2768	A	40	503	163	14	23	0.0795229	1	0.40159	0.0298211	0.0795229	1	0.324056	0.027833	TGAAATG	1122	420	A	T	0.510934
2779	A	310	392	40	11	18	0.773067	1	0.0997506	0.0274314	0.790816	1	0.102041	0.0280612	GAAATGG	946	649	A	G	0.900249
2790	T	148	29	458	33	26	0.373362	0.069869	1	0.0742358	0.323144	0.0633188	1	0.0720524	AAATGGA	1072	370	T	G	0.517467
2802	G	689	212	50	14	28	1	0.386779	0.0703235	0.021097	1	0.307692	0.0725689	0.0203193	AATGGAC	1610	615	G	A	0.4782
2815	G	383	24	14	171	13	1	0.0809399	0.0391645	0.467363	1	0.0626632	0.0365535	0.446475	ATGGACT	835	417	G	C	0.587467
2827	A	50	636	187	22	27	0.0768049	1	0.290323	0.0337942	0.0786164	1	0.294025	0.0345912	TGGACTG	1557	390	A	T	0.400922
2838	C	344	48	10	417	19	0.827338	0.119904	0.0479616	1	0.82494	0.115108	0.0239808	1	GGACTGT	1060	725	C	G	0.995204
2850	T	52	24	513	19	23	0.118908	0.0604288	1	0.0467836	0.101365	0.0467836	1	0.037037	GACTGTG	1164	109	T	G	0.226121
2862	G	970	19	36	9	34	1	0.0226804	0.0371134	0.00927835	1	0.0195876	0.0371134	0.00927835	ACTGTGG	2079	70	G	T	0.0690722
2874	T	175	22	326	8	23	0.563636	0.0787879	1	0.0242424	0.53681	0.0674847	1	0.0245399	CTGTGGT	750	409	T	G	0.666667	0.498457
2886	G	533	54	149	13	27	1	0.114447	0.300188	0.0262664	1	0.101313	0.27955	0.0243902	TGTGGTG	1115	329	G	T
2899	G	537	26	16	17	27	1	0.0484171	0.0335196	0.0502793	1	0.0484171	0.0297952	0.0316574	GTGGTGA	1130	41	G	A
2911	T	14	263	391	11	18	0.0434783	0.68798	1	0.0639386	0.0358056	0.672634	1	0.028133	TGGTGAG	858	562	T	A
2923	G	603	32	38	24	28	1	0.0547264	0.0729685	0.0696517	1	0.053068	0.0630182	0.039801	GGTGAGT	1299	71	G	C
2935	A	4	623	177	31	34	0.0256	1	0.2848	0.0832	0.00642055	1	0.284109	0.0497592	GTGAGTT	1405	367	A	T
2946	G	299	28	191	73	13	1	0.0930233	0.634551	0.299003	1	0.0936455	0.638796	0.244147	TGAGTTA	592	402	G	T
2958	T	5	203	468	42	23	0.0235043	0.444444	1	0.121795	0.0106838	0.433761	1	0.0897436	GAGTTAC	986	410	T	A
2970	T	24	18	486	188	23	0.0534979	0.0411523	1	0.541152	0.0493827	0.037037	1	0.386831	AGTTACT	1014	600	T	C
2981	A	26	508	202	77	23	0.0511811	1	0.397638	0.155512	0.0511811	1	0.397638	0.151575	GTTACTC	1098	422	A	T
2992	C	25	18	32	730	39	0.0342466	0.0273973	0.0520548	1	0.0342466	0.0246575	0.0438356	1	TTACTCC	1835	56	C	T
3004	T	29	15	493	240	24	0.0588235	0.0344828	1	0.486815	0.0588235	0.030426	1	0.486815	TACTCCC	1071	592	T	C
3016	C	54	5	52	726	35	0.0743802	0.00688705	0.0716253	1	0.0743802	0.00688705	0.0716253	1	ACTCCCT	1794	97	C	T
3028	C	19	11	243	489	28	0.0429448	0.0224949	0.496933	1	0.0388548	0.0224949	0.496933	1	CTCCCTG	1179	484	C	T
3039	C	305	18	55	433	23	0.725173	0.0415704	0.154734	1	0.704388	0.0415704	0.127021	1	TCCCTGT	1031	605	C	G
3052	T	24	21	643	19	28	0.0419907	0.0326594	1	0.0451011	0.037325	0.0326594	1	0.029549	CCCTGTT	1375	50	T	C
3063	G	739	18	242	15	34	1	0.0243572	0.355886	0.0243572	1	0.0243572	0.32747	0.0202977	CCTGTTT	1543	536	G	T
3076	T	31	16	631	4	34	0.0729002	0.0253566	1	0.0126783	0.0491284	0.0253566	1	0.00633914	CTGTTTT	1271	64	T	G
3088	T	24	35	704	8	34	0.0440341	0.0582386	1	0.0142045	0.0340909	0.0497159	1	0.0113636	TGTTTTT	1388	58	T	A
3099	T	25	13	665	2	34	0.0401189	0.0193165	1	0.00594354	0.037594	0.0195489	1	0.00300752	GTTTTTA	1375	30	T	G
3111	T	40	167	494	15	23	0.0850202	0.384615	1	0.034413	0.0809717	0.338057	1	0.0303644	TTTTTAT	967	363	T	A
3122	T	64	25	581	4	27	0.110155	0.0464716	1	0.010327	0.110155	0.0430293	1	0.00688468	TTTTATT	1147	94	T	G
3133	A	42	472	222	9	30	0.095339	1	0.470339	0.0190678	0.0889831	1	0.470339	0.0190678	TTTATTG	1025	479	A	T
3144	T	250	24	442	5	24	0.615385	0.0542986	1	0.0113122	0.565611	0.0542986	1	0.0113122	TTATTGG	920	504	T	G
3156	T	134	8	485	12	31	0.327835	0.0164948	1	0.0247423	0.276289	0.0164948	1	0.0247423	TATTGGT	1005	321	T	G
3169	G	636	11	177	12	34	1	0.0235849	0.278302	0.0220126	1	0.0172956	0.278302	0.0188679	ATTGGTG	1303	370	G	T
3181	G	485	10	44	13	27	1	0.0329897	0.0907216	0.0329897	1	0.0206186	0.0907216	0.0268041	TTGGTGT	1025	72	G	T
3192	T	18	8	535	15	34	0.0373832	0.0168224	1	0.0299065	0.0336449	0.0149533	1	0.0280374	TGGTGTT	1160	42	T	G
3205	G	548	6	197	28	34	1	0.0255474	0.395985	0.0565693	1	0.0109489	0.359489	0.0510949	GGTGTTT	1225	460	G	T
3216	T	17	25	631	6	40	0.0332805	0.0491284	1	0.0110935	0.0269414	0.0396197	1	0.00950872	GTGTTTC	1326	33	T	A
3228	T	3	14	480	183	27	0.00625	0.04375	1	0.391667	0.00625	0.0291667	1	0.38125	TGTTTCA	1000	381	T	C
3239	T	5	142	420	18	23	0.0119048	0.411905	1	0.047619	0.0119048	0.338095	1	0.0428571	GTTTCAT	863	308	T	A
3251	C	8	42	140	453	27	0.01766	0.108168	0.368653	1	0.01766	0.0927152	0.309051	1	TTTCATT	984	344	C	T
3261	A	5	425	248	17	25	0.0235294	1	0.583529	0.04	0.0117647	1	0.583529	0.04	TTCATTT	871	504	A	T
3273	T	5	58	547	16	27	0.0109689	0.107861	1	0.0292505	0.00914077	0.106033	1	0.0292505	TCATTTA	1143	92	T	A
3285	T	14	189	596	12	34	0.0251678	0.317114	1	0.0285235	0.0234899	0.317114	1	0.0201342	CATTTAA	1234	358	T	A
3297	T	8	189	465	14	27	0.0193548	0.443011	1	0.0322581	0.0172043	0.406452	1	0.0301075	ATTTAAN	976	406	T	A
3308	A	66	415	44	6	31	0.159036	1	0.106024	0.0144578	0.159036	1	0.106024	0.0144578	TTTAANA	867	111	A	G
3319	A	6	702	23	32	45	0.0168303	1	0.0336606	0.0448808	0.00854701	1	0.0327635	0.045584	TTAANAT	1552	48	A	C
3330	N	128	45	182	5	8	0.814815	0.26455	1	0.047619	0.703297	0.247253	1	0.0274725	TAANATC	362	296	N	G
3344	A	11	943	43	172	40	0.0201485	1	0.0455992	0.199364	0.0116649	1	0.0455992	0.182397	AANATCT	2071	386	A	C
3354	T	0	77	534	13	34	0.0093633	0.149813	1	0.0355805	0	0.144195	1	0.0243446	ANATCTT	1173	142	T	A
3366	C	2	26	217	464	28	0.0107759	0.0560345	0.467672	1	0.00431035	0.0560345	0.467672	1	NATCTTA	1038	468	C	T
3378	T	6	253	393	16	23	0.0279898	0.643766	1	0.0483461	0.0152672	0.643766	1	0.0407125	ATCTTAT	814	485	T	A
3390	T	3	48	570	2	34	0.0105263	0.0842105	1	0.00526316	0.00526316	0.0842105	1	0.00350877	TCTTATA	1216	84	T	A
3401	A	7	655	63	8	28	0.0290076	1	0.0961832	0.0122137	0.010687	1	0.0961832	0.0122137	CTTATAA	1424	121	A	T
3413	T	13	154	377	19	18	0.0371353	0.413793	1	0.0503979	0.0344828	0.408488	1	0.0503979	TTATAAT	795	324	T	A
3424	A	6	360	199	9	13	0.05	1	0.552778	0.025	0.0166667	1	0.552778	0.025	TATAATT	731	416	A	T
3435	A	3	340	282	2	13	0.0426136	1	0.855114	0.0113636	0.00882353	1	0.829412	0.00588235	ATAATTT	731	637	A	T
3447	T	15	18	541	20	23	0.0425139	0.0332717	1	0.0462107	0.0277264	0.0332717	1	0.0369686	TAATTTT	1139	34	T	C
3459	T	22	24	778	0	34	0.0383632	0.0485934	1	0.00639386	0.0282776	0.0308483	1	0	AATTTTC	1674	43	T	A
3471	T	12	27	452	165	19	0.0413943	0.0718954	1	0.383442	0.0265487	0.0597345	1	0.365044	ATTTTCG	964	358	T	C
3483	T	83	28	447	7	34	0.217865	0.0718954	1	0.0283224	0.185682	0.0626398	1	0.01566	TTTTCGT	1011	185	T	G
3496	C	33	18	143	443	25	0.0767494	0.0406321	0.322799	1	0.0744921	0.0406321	0.322799	1	TTTCGTT	980	298	C	T
3508	G	208	52	211	25	10	0.985782	0.246445	1	0.127962	0.985782	0.246445	1	0.118483	TTCGTTG	432	423	G	T
3520	T	178	14	346	10	19	0.514451	0.0462428	1	0.0317919	0.514451	0.0404624	1	0.0289017	TCGTTGA	743	356	T	G
3532	T	31	305	512	8	24	0.0605469	0.595703	1	0.015625	0.0605469	0.595703	1	0.015625	CGTTGAG	1108	615	T	A
3544	G	463	25	17	39	23	1	0.062635	0.0518359	0.0863931	1	0.0539957	0.0367171	0.0842333	GTTGAGT	1045	60	G	C
3556	A	31	739	167	5	34	0.0419486	1	0.231394	0.0067659	0.0419486	1	0.225981	0.0067659	TTGAGTC	1616	317	A	T
3567	G	234	34	20	206	10	1	0.145299	0.0940171	0.880342	1	0.145299	0.0854701	0.880342	TGAGTCT	492	419	G	C
3579	T	11	28	503	30	34	0.0218688	0.055666	1	0.0596421	0.0218688	0.055666	1	0.0596421	GAGTCTG	1085	64	T	C
3591	C	197	34	16	490	34	0.402041	0.0816327	0.0367347	1	0.402041	0.0693878	0.0326531	1	AGTCTGT	1092	401	C	G
3602	T	8	38	462	25	34	0.0319149	0.0808511	1	0.0531915	0.017316	0.0822511	1	0.0541126	GTCTGTA	1048	51	T	A
3615	G	464	168	17	30	34	1	0.394397	0.0431034	0.0883621	1	0.362069	0.0366379	0.0646552	TCTGTAT	1034	341	G	A
3626	T	21	40	476	21	34	0.0441176	0.0882353	1	0.0462185	0.0441176	0.0840336	1	0.0441176	CTGTATC	1016	74	T	A
3638	A	7	395	33	174	30	0.0202532	1	0.0886076	0.463291	0.0177215	1	0.0835443	0.440506	TGTATCA	872	361	A	C
3649	T	5	184	397	23	30	0.0151133	0.473552	1	0.0579345	0.0125945	0.463476	1	0.0579345	GTATCAT	860	400	T	A
3661	C	7	20	126	419	30	0.0238663	0.0477327	0.343675	1	0.0167064	0.0477327	0.300716	1	TATCATA	933	303	C	T
3671	A	6	571	17	56	41	0.0245184	1	0.0402802	0.110333	0.0105079	1	0.0297723	0.0980736	ATCATAT	1299	115	A	C
3683	T	10	26	449	36	30	0.0222717	0.0579065	1	0.0846325	0.0222717	0.0579065	1	0.0801782	TCATATC	990	60	T	C
3695	A	6	513	39	223	34	0.0233918	1	0.0779727	0.434698	0.0116959	1	0.0760234	0.434698	CATATCT	1175	467	A	C
3706	T	12	23	533	45	34	0.032967	0.0421245	1	0.0989011	0.0225141	0.043152	1	0.0844278	ATATCTT	1214	115	T	C
3719	C	21	18	173	500	31	0.042	0.036	0.358	1	0.042	0.036	0.346	1	TATCTTC	1108	401	C	T
3731	T	12	11	366	230	18	0.0327869	0.0327869	1	0.644809	0.0327869	0.0300546	1	0.628415	ATCTTCA	786	514	T	C
3743	T	30	99	435	18	23	0.0689655	0.227586	1	0.0482759	0.0689655	0.227586	1	0.0413793	TCTTCAC	958	184	T	A
3755	C	37	23	10	628	34	0.0589172	0.0366242	0.022293	1	0.0589172	0.0366242	0.0159236	1	CTTCACT	1423	54	C	G
3766	A	44	211	161	32	13	0.227488	1	0.78673	0.151659	0.208531	1	0.763033	0.151659	TTCACTG	433	332	A	T
3778	C	234	41	3	364	23	0.642857	0.112637	0.032967	1	0.642857	0.112637	0.00824176	1	TCACTGT	803	513	C	G
3790	T	30	35	502	17	25	0.061753	0.0697211	1	0.0378486	0.059761	0.0697211	1	0.0338645	CACTGTA	1117	65	T	G
3802	G	581	141	3	27	34	1	0.242685	0.0172117	0.0516351	1	0.242685	0.00516351	0.0464716	ACTGTAA	1354	281	G	A
3814	T	40	142	272	6	27	0.150538	0.512545	1	0.0215054	0.147059	0.522059	1	0.0220588	CTGTAAC	607	307	T	A
3826	A	37	337	8	136	23	0.115727	1	0.032641	0.436202	0.109792	1	0.0237389	0.403561	TGTAACA	745	285	A	C
3837	A	46	425	21	15	30	0.108235	1	0.0494118	0.0352941	0.108235	1	0.0494118	0.0352941	GTAACAG	940	73	A	G
3848	C	105	28	30	344	24	0.294944	0.0786517	0.0898876	1	0.305233	0.0813953	0.0872093	1	TAACAGG	805	212	C	G
3859	A	169	345	41	15	23	0.595442	1	0.133903	0.042735	0.489855	1	0.118841	0.0434783	AACAGGG	810	470	A	G
3872	G	310	55	29	2	18	1	0.177419	0.0935484	0.00967742	1	0.177419	0.0935484	0.00645161	ACAGGGT	700	105	G	A
3884	G	492	27	153	12	34	1	0.054878	0.310976	0.0243902	1	0.054878	0.310976	0.0243902	CAGGGTA	1113	308	G	T
3895	G	281	192	40	15	18	1	0.741379	0.144828	0.0517241	1	0.683274	0.142349	0.0533808	AGGGTAT	667	451	G	A
3908	T	28	49	437	11	23	0.0640732	0.112128	1	0.0251716	0.0640732	0.112128	1	0.0251716	GGGTATT	948	102	T	A
3920	A	28	502	203	11	27	0.0577689	1	0.422311	0.0219124	0.0557769	1	0.404382	0.0219124	GGTATTA	1152	456	A	T
3931	T	19	236	392	28	24	0.0510204	0.602041	1	0.0714286	0.0484694	0.602041	1	0.0714286	GTATTAT	856	528	T	A
3943	T	22	29	588	8	34	0.0391156	0.0493197	1	0.0136054	0.037415	0.0493197	1	0.0136054	TATTATC	1306	49	T	A
3954	A	24	544	47	158	34	0.0569853	1	0.0863971	0.290441	0.0441176	1	0.0863971	0.290441	ATTATCG	1277	313	A	C
3965	T	82	38	375	21	24	0.277333	0.101333	1	0.064	0.218667	0.101333	1	0.056	TTATCGG	834	218	T	G
3977	C	74	20	34	384	27	0.316327	0.0510204	0.109694	1	0.192708	0.0520833	0.0885417	1	TATCGGT	901	274	C	G
3990	G	252	41	146	16	13	1	0.177866	0.632411	0.083004	1	0.162698	0.579365	0.0634921	ATCGGTT	594	330	G	T
4003	G	308	37	191	9	18	1	0.191558	0.62013	0.0519481	1	0.12013	0.62013	0.0292208	TCGGTTT	715	418	G	T
4014	T	15	26	512	22	27	0.0292969	0.0722656	1	0.0527344	0.0292969	0.0507812	1	0.0429688	CGGTTTA	1112	51	T	A
4025	T	10	240	508	5	28	0.0216535	0.490157	1	0.0137795	0.019685	0.472441	1	0.00984252	GGTTTAC	1117	527	T	A
4036	T	3	43	461	134	27	0.010846	0.136659	1	0.327549	0.00650759	0.0932755	1	0.290672	GTTTACA	1037	301	T	C
4046	A	14	568	23	13	34	0.0246479	1	0.040493	0.0228873	0.0246479	1	0.040493	0.0228873	TTTACAA	1253	21	A	T
4057	C	9	132	34	353	20	0.0283286	0.430595	0.107649	1	0.0254958	0.373938	0.0963173	1	TTACAAA	789	392	C	A
4066	A	15	468	19	7	40	0.0576923	1	0.0405983	0.0277778	0.0320513	1	0.0405983	0.0149573	TACAAAT	1078	42	A	G
4076	A	15	377	155	13	34	0.0769231	1	0.411141	0.0344828	0.0397878	1	0.411141	0.0344828	ACAAATA	950	342	A	T
4086	A	20	608	12	19	40	0.0592105	1	0.0213816	0.0328947	0.0328947	1	0.0197368	0.03125	CAAATAN	1581	83	A	G
4095	T	27	79	330	6	28	0.0878788	0.239394	1	0.0212121	0.0818182	0.239394	1	0.0181818	AAATANG	776	198	T	A
4104	A	65	363	11	17	27	0.269231	1	0.032967	0.0576923	0.179063	1	0.030303	0.046832	AATANGN	842	243	A	G
4112	N	9	183	43	21	9	0.252427	1	0.354369	0.101942	0.0491803	1	0.234973	0.114754	ATANGNG	399	134	N	T
4126	G	151	69	8	15	11	1	0.567742	0.0645161	0.0967742	1	0.456954	0.0529801	0.0993377	TANGNGC	374	174	G	A
4151	N	19	47	140	63	7	0.475177	0.390071	1	0.468085	0.135714	0.335714	1	0.45	ANGNGCA	279	193	N	G
4164	G	224	52	1	14	23	1	0.245536	0.00446429	0.129464	1	0.232143	0.00446429	0.0625	NGNGCAA	498	111	G	C
4177	C	1	152	0	245	23	0.0367347	0.628571	0	1	0.00408163	0.620408	0	1	GNGCAAA	538	318	C	A
4189	A	120	154	1	17	12	0.779221	1	0.025974	0.12987	0.779221	1	0.00649351	0.11039	NGCAAAC	334	268	A	G
4204	A	3	365	11	89	18	0.0191781	1	0.030137	0.282192	0.00821918	1	0.030137	0.243836	GCAAACA	845	212	A	C
4215	A	13	579	9	5	30	0.0224525	1	0.0241796	0.0328152	0.0224525	1	0.015544	0.00863558	CAAACAA	1401	63	A	C
4227	C	1	200	4	281	18	0.0213523	0.718861	0.0213523	1	0.00355872	0.711744	0.0142349	1	AAACAAN	646	526	C	A
4238	A	8	846	5	9	45	0.0189125	1	0.00591017	0.0200946	0.00945627	1	0.00591017	0.0106383	AACAANT	2045	34	A	C
4250	A	6	510	17	42	24	0.0156863	1	0.0333333	0.0862745	0.0117647	1	0.0333333	0.0823529	ACAANTA	1231	77	A	C
4260	N	2	151	0	9	6	0.0212766	1	0	0.0531915	0.013245	1	0	0.0596026	CAANTAA	345	9	N	G
4273	T	0	39	8	21	10	0	1	0.190476	0.642857	0	1	0.205128	0.538462	AANTAAN	13	82	T	A
4288	A	2	94	0	0	38	0.0212766	1	0	0	0.0212766	1	0	0	ANTAANN	432	13	A	G
4300	A	0	58	0	2	22	0.0166667	1	0.05	0.05	0	1	0	0.0344828	NTAANNC	519	51	A	C
4320	N	5	3	1	0	5	1	0.6	0.2	0	1	0.6	0.2	0	TAANNCC	165	60	N	A
4332	N	0	3	5	0	9	0	0.6	1	0	0	0.6	1	0	AANNCCA	277	110	N	A
4344	C	1	1	0	8	25	0.125	0.125	0	1	0.125	0.125	0	1	ANNCCAG	935	134	C	G
4356	C	0	4	0	6	23	0	0.666667	0	1	0	0.666667	0	1	NNCCAGA	796	431	C	A
4368	A	1	6	1	3	18	0.166667	1	0.166667	0.5	0.166667	1	0.166667	0.5	NCCAGAC	587	438	A	C
4380	G	4	2	2	1	18	1	0.5	0.5	0.25	1	0.5	0.5	0.25	CCAGACC	559	291	G	T
4392	A	1	3	3	3	10	0.333333	1	1	1	0.333333	1	1	1	CAGACCC	339	404	A	T
4404	C	1	2	0	5	18	0.4	0.4	0	1	0.2	0.4	0	1	AGACCCA	630	316	C	G
4416	C	1	2	2	6	24	0.333333	0.333333	0.333333	1	0.166667	0.333333	0.333333	1	GACCCAT	717	298	C	G
4427	C	0	4	0	12	40	0	0.333333	0	1	0	0.333333	0	1	ACCCATC	1480	412	C	A
4439	A	0	6	1	1	19	0.166667	1	0.166667	0.166667	0	1	0.166667	0.166667	CCCATCN	704	387	A	C
4450	T	0	2	6	1	18	0.166667	0.5	1	0.166667	0	0.333333	1	0.166667	CCATCNA	712	350	T	A
4463	C	0	4	0	7	12	0	0.571429	0	1	0	0.571429	0	1	CATCNAG	783	476	C	A
4485	N	0	0	0	4	5	0.25	0.25	0.25	1	0	0	0	1	ATCNAGA	350	252	N	A
4498	A	0	11	1	2	23	0	1	0.0833333	0.166667	0	1	0.0909091	0.181818	TCNAGAA	1285	228	A	C
4508	G	3	0	0	1	10	1	0	0	0.666667	1	0	0	0.333333	CNAGAAC	381	401	G	A
4521	A	0	7	0	0	43	0	1	0.142857	0	0	1	0	0	NAGAACT	1284	237	A	T
4533	A	1	5	0	0	31	0.2	1	0	0	0.2	1	0	0	AGAACTA	1173	246	A	G
4546	C	0	1	0	5	18	0	0.2	0	1	0	0.2	0	1	GAACTAT	793	167	C	A
4559	T	1	1	4	0	16	0.25	0.5	1	0	0.25	0.25	1	0	AACTATG	799	356	T	A
4569	A	0	5	0	2	18	0.2	1	0	0.4	0	1	0	0.4	ACTATGG	1017	549	A	C
4580	T	0	2	3	0	13	0	0.666667	1	0.333333	0	0.666667	1	0	CTATGGT	688	477	T	A
4593	G	3	0	1	0	13	1	0	0.333333	0	1	0	0.333333	0	TATGGTN	736	263	G	T
4605	G	10	3	0	1	30	1	0.3	0	0.2	1	0.3	0	0.1	ATGGTNN	2018	676	G	A
4617	T	0	0	5	0	12	0	0	1	0.2	0	0	1	0	TGGTNNT	1094	321	T	C
4628	N	3	1	3	6	9	0.5	0.166667	0.833333	1	0.5	0.166667	0.5	1	GGTNNTT	1106	993	N	T
4641	N	0	0	13	1	9	0.0769231	0.692308	1	0.230769	0	0	1	0.0769231	GTNNTTT	2471	4485	N	A
4652	T	0	0	6	0	10	0	1	0.461538	0.307692	0	0	1	0	TNNTTTT	1134	2235	T	A
4664	T	0	0	6	0	10	0.166667	0	1	0.333333	0	0	1	0	NNTTTTG	1107	338	T	C
4675	T	0	0	7	0	10	0	0	1	0.142857	0	0	1	0	NTTTTGT	1472	442	T	C
4689	T	0	1	6	1	31	0.166667	0.166667	1	0.333333	0	0.166667	1	0.166667	TTTTGTT	1228	408	T	C
4702	G	9	0	2	0	46	1	0	0.222222	0	1	0	0.222222	0	TTTGTTT	1768	459	G	T
4713	T	0	1	5	1	30	0	0.2	1	0.4	0	0.2	1	0.2	TTGTTTT	1012	360	T	C
4725	T	2	0	5	0	27	0.4	0	1	0	0.4	0	1	0	TGTTTTT	1157	387	T	G
4737	T	1	0	4	1	23	0.25	0	1	0.5	0.25	0	1	0.25	GTTTTTG	898	517	T	C
4748	T	0	0	7	0	34	0	0.142857	1	0	0	0	1	0	TTTTTGT	1410	253	T	A
4761	T	0	0	7	0	23	0	0	1	0	0	0	1	0	TTTTGTN	1408	181	T	G
4774	G	8	0	1	0	19	1	0	0.25	0	1	0	0.125	0	TTTGTNT	1478	351	G	T
4783	T	0	0	7	0	17	0.142857	0.285714	1	0.142857	0	0	1	0	TTGTNTT	1435	818	T	A
4797	N	3	0	3	0	8	1	0.333333	1	0	1	0	1	0	TGTNTTT	615	592	N	G
4807	T	1	0	6	0	18	0.166667	0	1	0	0.166667	0	1	0	GTNTTTT	1273	386	T	C
4819	T	0	0	7	0	23	0.142857	0	1	0	0	0	1	0	TNTTTTC	1346	193	T	G
4831	T	0	2	5	0	24	0	0.4	1	0.2	0	0.4	1	0	NTTTTCA	1002	399	T	A
4844	T	0	0	8	0	43	0	0.125	1	0	0	0	1	0	TTTTCAC	1549	261	T	G
4858	C	0	0	0	7	29	0	0.142857	0	1	0	0	0	1	TTTCACA	1295	263	C	A
4864	A	0	3	1	0	17	0	1	0.5	0.75	0	1	0.333333	0	TTCACAT	693	385	A	C
4878	C	0	0	2	5	27	0	0	0.4	1	0	0	0.4	1	TCACATG	908	434	C	T
4889	A	0	6	0	0	34	0	1	0	0	0	1	0	0	CACATGT	1067	144	A	C
4901	T	0	1	5	0	34	0	0.2	1	0.2	0	0.2	1	0	ACATGTG	1021	177	T	A
4914	G	6	2	0	0	30	1	0.333333	0.166667	0	1	0.333333	0	0	CATGTGA	1096	368	G	A
4926	T	0	0	5	0	24	0	0	1	0.2	0	0	1	0	ATGTGAT	974	182	T	G
4938	G	8	1	0	0	34	1	0.25	0	0.125	1	0.125	0	0	TGTGATA	1431	298	G	A
4951	A	0	6	2	0	30	0	1	0.333333	0.166667	0	1	0.333333	0	GTGATAT	1082	555	A	T
4962	T	2	0	3	0	13	0.666667	0.333333	1	0.333333	0.666667	0	1	0	TGATATA	645	393	T	G
4974	A	0	8	0	2	34	0	1	0	0.25	0	1	0	0.25	GATATAC	1346	463	A	C
4985	T	0	1	5	0	34	0	0.2	1	0.2	0	0.2	1	0	ATATACA	1078	327	T	A
4997	A	0	7	0	1	34	0	1	0	0.285714	0	1	0	0.142857	TATACAA	1351	310	A	C
5009	C	0	0	0	6	27	0.166667	0	0.166667	1	0	0	0	1	ATACAAG	1157	310	C	G
5020	A	0	5	0	0	24	0.2	1	0	0.2	0	1	0	0	TACAAGC	1052	282	A	C
5033	A	0	5	0	3	22	0	1	0	0.6	0	1	0	0.6	ACAAGCC	980	559	A	C
5043	G	3	1	0	0	11	1	0.333333	0	0.333333	1	0.333333	0	0	CAAGCCC	539	275	G	A
5058	C	0	0	0	6	18	0	0.166667	0	1	0	0	0	1	AAGCCCC	1186	274	C	A
5071	C	0	0	0	9	27	0	0.111111	0	1	0	0	0	1	AGCCCCA	1586	256	C	G
5081	C	0	2	0	9	30	0	0.222222	0	1	0	0.222222	0	1	GCCCCAA	1720	435	C	A
5094	C	0	4	0	5	13	0	0.8	0	1	0	0.8	0	1	CCCCAAC	865	775	C	A
5104	A	0	3	0	3	12	0.333333	1	0	1	0	1	0	1	CCCAACT	693	567	A	C
5117	A	0	4	0	0	13	0.25	1	0	0.25	0	1	0	0	CCAACTA	733	298	A	G
5130	C	0	0	1	7	30	0.142857	0	0.142857	1	0	0	0.142857	1	CAACTAC	1348	308	C	G
5142	T	0	2	4	0	18	0	0.5	1	0	0	0.5	1	0	AACTACA	828	471	T	A
5152	A	1	4	0	3	16	0.25	1	0.5	0.75	0.25	1	0	0.75	ACTACAA	836	621	A	C
5165	C	0	0	3	5	23	0	0.2	0.6	1	0	0	0.6	1	CTACAAN	1018	569	C	T
5176	A	0	5	0	0	18	0	1	0.2	0	0	1	0	0	TACAANT	887	193	A	T
5187	A	0	4	0	2	12	0	1	0.25	0.5	0	1	0	0.5	ACAANTG	729	322	A	C
5201	N	0	0	3	0	9	0	0.333333	1	0.333333	0	0	1	0	CAANTGA	615	340	N	A
5213	T	1	1	5	0	12	0.2	0.2	1	0.2	0.2	0.2	1	0	AANTGAG	854	469	T	C
5226	G	7	1	1	0	23	1	0.142857	0.285714	0	1	0.142857	0.142857	0	ANTGAGA	1495	458	G	T
5238	A	0	8	3	0	23	0	1	0.5	0.125	0	1	0.375	0	NTGAGAA	1530	807	A	T
5249	G	3	0	1	0	11	1	0.333333	0.333333	0	1	0	0.333333	0	TGAGAAA	747	250	G	T
5264	A	0	8	1	3	22	0	1	0.25	0.375	0	1	0.125	0.375	GAGAAAC	1652	543	A	C
5275	A	1	7	3	0	22	0.142857	1	0.428571	0	0.142857	1	0.428571	0	AGAAACT	1553	685	A	T
5285	A	0	3	5	0	13	0	0.5	1	0.166667	0	0.6	1	0	GAAACTN	631	1026	A	T
5299	C	0	3	1	6	17	0	0.5	0.5	1	0	0.5	0.166667	1	AAACTNA	1246	776	C	A
5310	T	0	4	4	1	10	0	1	1	0.25	0	1	1	0.25	AACTNAA	692	812	T	A
5322	N	0	1	4	3	9	0	0.25	1	0.75	0	0.25	1	0.75	ACTNAAA	802	663	N	C
5332	A	0	6	0	0	17	0	1	0.166667	0	0	1	0	0	CTNAAAA	1133	311	A	T
5344	A	0	2	0	0	10	0	1	0.5	0.5	0	1	0	0	TNAAAAT	498	225	A	C
5358	A	0	6	0	0	23	0	1	0	0	0	1	0	0	NAAAATA	1171	156	A	T
5370	A	0	4	0	2	19	0	1	0	0.5	0	1	0	0.5	AAAATAC	966	499	A	C
5381	T	0	0	3	0	13	0	0	1	0	0	0	1	0	AAATACA	560	114	T	A
5394	A	0	7	0	0	34	0.142857	1	0	0.142857	0	1	0	0	AATACAG	1438	337	A	C
5405	C	0	0	0	4	19	0.5	0	0	1	0	0	0	1	ATACAGA	896	371	C	G
5414	A	1	2	0	0	10	0.333333	1	0	0	0.5	1	0	0	TACAGAT	588	288	A	G
5431	G	6	0	0	1	24	1	0	0	0.5	1	0	0	0.166667	ACAGATT	1178	603	G	C
5443	A	1	4	0	0	23	0.25	1	0	0	0.25	1	0	0	CAGATTG	1051	249	A	G
5455	T	1	0	3	0	13	0.666667	0.333333	1	0	0.333333	0	1	0	AGATTGA	732	574	T	G
5467	T	0	3	3	0	13	0	1	1	0	0	1	1	0	GATTGAA	643	670	T	A
5480	G	9	0	1	0	35	1	0	0.111111	0	1	0	0.111111	0	ATTGAAA	2014	454	G	T
5492	A	0	8	2	1	34	0	1	0.25	0.125	0	1	0.25	0.125	TTGAAAA	1788	476	A	T
5506	A	2	4	0	0	16	0.5	1	0	0	0.5	1	0	0	TGAAAAC	899	547	A	G
5517	A	2	6	0	0	31	0.333333	1	0	0	0.333333	1	0	0	GAAAACC	1315	421	A	G
5529	A	0	6	0	1	24	0	1	0	0.166667	0	1	0	0.166667	AAAACCA	1169	214	A	C
5540	C	0	2	0	5	24	0	0.4	0	1	0	0.4	0	1	AAACCAC	1189	622	C	A
5553	C	0	3	0	5	24	0	0.6	0	1	0	0.6	0	1	AACCACA	1062	675	C	A
5565	A	1	4	0	1	16	0.25	1	0	0.5	0.25	1	0	0.25	ACCACAA	1020	508	A	C
5576	C	2	0	0	4	16	0.5	0	0	1	0.5	0	0	1	CCACAAA	819	511	C	G
5588	A	0	7	0	1	27	0.285714	1	0	0.142857	0	1	0	0.142857	CACAAAG	1485	439	A	G
5599	A	0	6	1	0	22	0.166667	1	0.166667	0	0	1	0.166667	0	ACAAAGA	1487	409	A	T
5613	A	3	2	0	0	13	1	0.666667	0	0	1	0.666667	0	0	CAAAGAG	641	765	A	G
5626	G	6	1	0	1	23	1	0.5	0.166667	0.166667	1	0.166667	0	0.166667	AAAGAGT	1419	776	G	A
5639	A	0	9	0	0	34	0	1	0	0	0	1	0	0	AAGAGTA	1949	160	A	T
5650	G	5	0	0	0	18	1	0	0.2	0	1	0	0	0	AGAGTAA	1110	365	G	T
5662	T	0	1	4	0	19	0	0.5	1	0.5	0	0.25	1	0	GAGTAAA	1047	453	T	A
5675	A	2	6	0	1	19	0.333333	1	0.166667	0.166667	0.333333	1	0	0.166667	AGTAAAG	1311	499	A	G
5687	A	0	4	2	0	13	0	1	0.75	0	0	1	0.5	0	GTAAAGT	960	689	A	T
5699	A	0	3	3	0	13	0	1	1	0	0	1	1	0	TAAAGTT	692	849	A	T
5710	G	9	1	0	1	34	1	0.1	0	0.1	1	0.111111	0	0.111111	AAAGTTA	2045	344	G	A
5723	T	0	0	4	2	14	0	0.25	1	0.75	0	0	1	0.5	AAGTTAC	835	759	T	C
5734	T	1	0	4	0	13	0.25	0.5	1	0	0.25	0	1	0	AGTTACT	905	572	T	A
5746	A	1	5	1	0	16	0.4	1	0.6	0	0.2	1	0.2	0	GTTACTG	1068	523	A	T
5756	C	0	0	3	6	15	0.166667	0	0.666667	1	0	0	0.5	1	TTACTGT	1266	833	C	T
5770	T	0	1	5	1	19	0	0.2	1	0.2	0	0.2	1	0.2	TACTGTT	1116	312	T	C
5784	G	10	1	0	1	34	1	0.1	0	0.3	1	0.1	0	0.1	ACTGTTG	2092	766	G	C
5796	T	0	2	4	0	13	0	0.5	1	0.25	0	0.5	1	0	CTGTTGA	844	487	T	A
5808	T	0	2	4	1	13	0	0.5	1	0.25	0	0.5	1	0.25	TGTTGAA	888	497	T	A
5821	G	4	0	2	1	18	1	0	0.5	0.5	1	0	0.5	0.25	GTTGAAA	793	564	G	T
5833	A	0	5	2	0	28	0	1	0.6	0	0	1	0.4	0	TTGAAAG	1221	591	A	T
5845	A	0	4	1	0	23	0	1	0.25	0	0	1	0.25	0	TGAAAGA	953	383	A	T
5858	A	1	6	0	0	28	0.333333	1	0	0	0.166667	1	0	0	GAAAGAG	1364	411	A	G
5870	G	5	0	0	0	23	1	0.2	0	0	1	0	0	0	AAAGAGG	1044	152	G	C
5882	A	0	3	2	0	13	0.333333	1	0.666667	0.333333	0	1	0.666667	0	AAGAGGA	649	585	A	T
5894	G	10	0	0	0	38	1	0	0	0	1	0	0	0	AGAGGAG	2004	97	G	C
5908	G	3	1	0	0	11	1	0.333333	0.333333	1	1	0.333333	0	0	GAGGAGA	658	556	G	C
5919	A	2	7	0	0	34	0.285714	1	0	0	0.285714	1	0	0	AGGAGAG	1441	472	A	G
5930	G	3	0	0	0	18	1	0.333333	0	0	1	0	0	0	GGAGAGA	742	124	G	A
5944	A	0	7	0	2	43	0	1	0	0.285714	0	1	0	0.285714	GAGAGAC	1518	396	A	C
5955	G	4	1	0	0	30	1	0.25	0	0	1	0.25	0	0	AGAGACA	839	226	G	A
5967	A	0	10	0	0	51	0	1	0.1	0	0	1	0	0	GAGACAA	2154	253	A	T
5979	C	1	0	0	5	24	0.2	0	0	1	0.2	0	0	1	AGACAAT	1038	314	C	G
5992	A	1	6	0	0	30	0.166667	1	0	0.166667	0.166667	1	0	0	GACAATG	1259	317	A	G
6005	A	0	5	3	1	21	0	1	0.6	0.4	0	1	0.6	0.2	ACAATGN	1032	572	A	T
6014	T	0	0	4	0	10	0	0.25	1	0	0	0	1	0	CAATGNA	746	131	T	A
6027	G	9	2	0	0	28	1	0.222222	0.111111	0	1	0.222222	0	0	AATGNAT	1840	399	G	A
6043	N	0	0	2	3	7	0	0.333333	1	1	0	0	0.666667	1	ATGNATC	715	631	N	T
6051	A	0	4	0	0	14	0.25	1	0	0	0	1	0	0	TGNATCA	849	258	A	G
6062	T	0	0	5	0	23	0	0	1	0	0	0	1	0	GNATCAN	1162	165	T	G
6077	C	1	0	0	4	23	0.5	0.25	0.25	1	0.25	0	0	1	NATCANG	979	440	C	T
6091	A	0	3	0	0	10	0	1	0	0.333333	0	1	0	0	ATCANGA	673	327	A	C
6100	N	1	0	0	2	9	0.5	0	0	1	0.5	0	0	1	TCANGAT	414	541	N	C
6113	G	8	1	0	0	41	1	0.125	0	0	1	0.125	0	0	CANGATC	1720	259	G	A
6126	A	0	7	2	0	30	0.142857	1	0.285714	0.142857	0	1	0.285714	0	ANGATCC	1757	327	A	T
6140	T	0	2	3	0	11	0	0.666667	1	0.333333	0	0.666667	1	0	NGATCCT	609	387	T	A
6148	C	0	2	0	6	22	0	0.5	0	1	0	0.333333	0	1	GATCCTA	1292	762	C	A
6161	C	0	0	2	4	13	0	0	0.5	1	0	0	0.5	1	ATCCTAN	889	487	C	T
6174	T	0	0	3	2	16	0	0.333333	1	1	0	0	1	0.666667	TCCTANA	722	585	T	C
6185	A	0	6	0	4	16	0	1	0	0.833333	0	1	0	0.666667	CCTANAC	1383	1022	A	C
6200	N	0	1	1	1	8					0	1	1	1	CTANACT	336	289	N	G
6209	A	0	5	0	0	10	0.2	1	0	0	0	1	0	0	TANACTG	1153	417	A	G
6222	C	0	2	0	6	24	0	0.333333	0	1	0	0.333333	0	1	ANACTGC	1288	463	C	A
6235	T	0	2	4	0	18	0	0.5	1	0	0	0.5	1	0	NACTGCT	892	569	T	A
6247	G	10	1	0	2	43	1	0.1	0	0.3	1	0.1	0	0.2	ACTGCTC	2316	673	G	C
6260	C	1	0	0	4	18	0.25	0.25	0.25	1	0.25	0	0	1	CTGCTCT	966	444	C	T
6271	T	2	0	4	0	18	0.4	0	1	0	0.5	0	1	0	TGCTCTT	1055	564	T	G
6283	C	0	0	2	3	13	0	0	1	1	0	0	0.666667	1	GCTCTTG	685	643	C	T
6297	T	0	0	5	2	13	0	0	1	0.8	0	0	1	0.4	CTCTTGC	965	845	T	C
6309	T	0	0	6	0	19	0	0	1	0.166667	0	0	1	0	TCTTGCA	1301	357	T	C
6321	G	7	0	1	0	30	1	0	0.142857	0	1	0	0.142857	0	CTTGCAT	1819	344	G	T
6334	C	0	0	2	6	26	0	0	0.333333	1	0	0	0.333333	1	TTGCATT	1509	500	C	T
6345	A	1	3	0	1	14	0.333333	1	0	0.333333	0.333333	1	0	0.333333	TGCATTT	572	374	A	C
6355	T	0	1	4	3	15	0	0.25	1	1	0	0.25	1	0.75	GCATTTT	1083	851	T	C
6369	T	0	2	5	0	16	0	0.6	1	0	0	0.4	1	0	CATTTTA	1195	545	T	A
6379	T	0	0	4	0	13	0.25	0.25	1	0	0	0	1	0	ATTTTAG	948	313	T	A
6391	T	0	1	1	1	10	0	0.5	0.5	1	0	1	1	1	TTTTAGC	322	564	T	C
6404	A	0	4	1	0	18	0.25	1	0.25	0	0	1	0.25	0	TTTAGCA	918	335	A	G
6416	G	2	1	0	0	13	1	1	0	0	1	0.5	0	0	TTAGCAA	437	593	G	A
6427	C	0	1	0	4	19	0	0.5	0.25	1	0	0.25	0	1	TAGCAAN	1114	434	C	A
6439	A	0	3	0	0	13	0	1	0	0	0	1	0	0	AGCAANA	688	130	A	C
6451	A	0	4	0	3	12	0	1	0	0.75	0	1	0	0.75	GCAANAT	863	767	A	C
6461	N	0	2	2	0	9	0	1	1	0	0	1	1	0	CAANATA	622	397	N	A
6473	A	0	7	2	0	18	0	1	0.285714	0.142857	0	1	0.285714	0	AANATAT	1502	510	A	T
6485	T	0	1	6	0	18	0	0.333333	1	0	0	0.166667	1	0	ANATATT	1518	234	T	A
6496	A	0	6	1	0	13	0	1	0.166667	0	0	1	0.166667	0	NATATTT	1236	144	A	G
6507	T	0	0	7	1	20	0	0	1	0.142857	0	0	1	0.142857	ATATTTA	1622	378	T	C
6518	T	0	3	4	0	16	0	0.75	1	0	0	0.75	1	0	TATTTAC	1054	702	T	A
6530	T	0	0	7	0	30	0	0.142857	1	0.142857	0	0	1	0	ATTTACC	1693	258	T	C
6543	A	0	5	1	2	16	0	1	0.2	0.6	0	1	0.2	0.4	TTTACCC	966	694	A	C
6559	C	0	0	0	4	11	0	0.5	0.25	1	0	0	0	1	TTACCCA	939	805	C	A
6571	C	0	0	0	6	10	0	0.5	0.166667	1	0	0	0	1	TACCCAG	1362	796	C	A
6581	C	0	1	1	8	24	0	0.375	0.375	1	0	0.125	0.125	1	ACCCAGC	1847	864	C	T
6592	A	0	6	0	2	10	0.166667	1	0.166667	0.5	0	1	0	0.333333	CCCAGCA	1346	919	A	C
6599	G	6	0	0	4	13	1	0.166667	0	0.833333	1	0	0	0.666667	CCAGCAG	1454	1173	G	C
6608	C	1	0	0	3	10	0.666667	0.333333	0.333333	1	0.333333	0	0	1	CAGCAGN	870	494	C	T
6620	A	0	5	0	1	12	0.2	1	0	0.2	0	1	0	0.2	AGCAGNC	1230	420	A	G
6627	G	4	0	0	0	10	1	0.25	0	0	1	0	0	0	GCAGNCN	1057	270	G	A
6640	N	0	0	0	0	7	0	1	0	0					CAGNCNN	162	213	N	C
6657	C	1	0	0	3	18	0.333333	0	0	1	0.333333	0	0	1	AGNCNNC	899	246	C	G
6674	N	0	0	2	2	7	0	0	1	1	0	0	1	1	GNCNNCC	704	611	N	T
6687	N	0	0	0	3	8	0	0.333333	0.333333	1	0	0	0	1	NCNNCCA	789	429	N	T
6695	C	1	1	1	3	10	0.25	0.5	0.25	1	0.333333	0.333333	0.333333	1	CNNCCAN	821	502	C	A
6708	C	0	0	0	5	11	0.2	0.2	0.2	1	0	0	0	1	NNCCANC	1171	342	C	G
6724	A	3	3	1	3	10	1	0.75	0.5	0.75	1	1	0.333333	1	NCCANCA	701	825	A	G
6740	N	4	2	1	3	5	1	0.5	0.25	1	1	0.5	0.25	0.75	CCANCAN	862	972	N	C
6750	C	1	9	0	9	13	0.111111	1	0	1	0.111111	1	0	1	CANCANA	2105	2135	C	A
6760	A	1	18	0	2	14	0.111111	1	0	0.111111	0.0555556	1	0	0.111111	ANCANAA	4214	540	A	G
6775	N	1	3	0	1	5	0.4	1	0	0.4	0.333333	1	0	0.333333	NCANAAT	848	529	N	G
6784	A	0	8	1	0	13	0	1	0.125	0	0	1	0.125	0	CANAATN	1744	416	A	T
6792	A	0	3	0	0	13	0	1	0.333333	0	0	1	0	0	ANAATN	677	324	A	T
6807	T	0	1	1	0	11	0	1	1	0	0	1	1	0	NAATN	503	223	T	G
6819	N	0	2	0	0	7	0	1	0	0	0	1	0	0	AATN	406	256	N	T

## Sheet: Fig. S14
Nova 1.2
Sample: nova1_2-FWD
Comment: 1759715-A9-Stolfi	Alberto-10-349242456-AS01
Lane: 79
Order: GATC
Signal: G828	A 829	T 986	C 658
Dyeset/Primer: KB_3730_POP7_BDTv3.mob
KB: KB 1.4.0
Points: 2067 to 16627
Model: 3730
Signal Intensity Threshold Setting: 0.0
Polymer Type: POP7
Polymer Lot Number: 1606549
Polymer Expiration Date: Jan 09 2017
Scan number	Sequencing base call	Signal Strength G (Analyzed Color Data)	Signal Strength A (Analyzed Color Data)	Signal Strength T (Analyzed Color Data)	Signal Strength C (Analyzed Color Data)	Quality value as called by the basecaller	Ratio calculated using the maximum signal strength for a seven scan range and the maximum out of all four signal strength as the denominator. Result is filtered using the signal intensity threshold %age	Ratio calculated using the maximum signal strength for a seven scan range and the maximum out of all four signal strength as the denominator. Result is filtered using the signal intensity threshold %age	Ratio calculated using the maximum signal strength for a seven scan range and the maximum out of all four signal strength as the denominator. Result is filtered using the signal intensity threshold %age	Ratio calculated using the maximum signal strength for a seven scan range and the maximum out of all four signal strength as the denominator. Result is filtered using the signal intensity threshold %age	Ratio calculated using the signal strength at the peak location and the maximum out of all four signal strength as the denominator Result is filtered using the signal intensity threshold %age	Ratio calculated using the signal strength at the peak location and the maximum out of all four signal strength as the denominator. Result is filtered using the signal intensity threshold %age	Ratio calculated using the signal strength at the peak location and the maximum out of all four signal strength as the denominator. Result is filtered using the signal intensity threshold %age	Ratio calculated using the signal strength at the peak location and the maximum out of all four signal strength as the denominator. Result is filtered using the signal intensity threshold %age	A seven base call sequencing window	Amplitude of the primary peak	Amplitude of the secondary peak	Base call for the primary peak	Base call for the secondary peak
ScanNumber	BaseCall	SignalStrength (rfu)_G	SignalStrength (rfu)_A	SignalStrength (rfu)_T	SignalStrength (rfu)_C	QualityValue	MaxSig7Scan_Filtered_G_Ratio	MaxSig7Scan_Filtered_A_Ratio	MaxSig7Scan_Filtered_T_Ratio	MaxSig7Scan_Filtered_C_Ratio	MaxSigAtPeak_Filtered_G_Ratio	MaxSigAtPeak_Filtered_A_Ratio	MaxSigAtPeak_Filtered_T_Ratio	MaxSigAtPeak_Filtered_C_Ratio	SequenceWindow	AmplitudePrimaryPeak	AmplitudeSecondaryPeak	BaseCallPrimaryPeak	BaseCallSecondaryPeak
3	N	0	327	5	602	8	0.00843882	0.571027	0.0323488	1	0	0.543189	0.00830565	1	NNNN	1056	482	N	A
14	N	14	580	110	758	4	0.0237467	0.782322	0.200528	1	0.0184697	0.765172	0.145119	1	NNNNN	948	646	N	A
24	N	32	684	308	576	5	0.0596798	1	0.577875	0.949054	0.0467836	1	0.450292	0.842105	NNNNNN	759	778	N	C
34	N	50	724	633	295	3	0.090535	0.994513	1	0.51989	0.0690608	1	0.874309	0.407459	NNNNNNN	796	905	N	T
50	N	187	710	1007	90	5	0.225422	0.714002	1	0.102284	0.1857	0.705065	1	0.0893744	NNNNNNN	1255	799	N	A
65	N	394	478	593	58	4	0.544704	0.724897	1	0.0839065	0.664418	0.806071	1	0.0978078	NNNNNNN	471	885	N	T
87	N	303	617	297	48	4	0.642395	1	0.634304	0.0825243	0.491086	1	0.481361	0.0777958	NNNNNNN	683	498	N	G
92	N	470	589	460	41	4	0.946341	1	0.873171	0.0764228	0.797963	1	0.780985	0.0696095	NNNNNNN	649	740	N	G
103	N	840	292	548	29	5	1	0.45541	0.693222	0.0356718	1	0.347619	0.652381	0.0345238	NNNNNNN	1057	699	N	T
128	N	35	539	725	52	4	0.0911493	0.712021	1	0.0713342	0.0482759	0.743448	1	0.0717241	NNNNNNN	606	893	N	T
140	N	16	227	772	49	9	0.0272021	0.445596	1	0.0738342	0.0207254	0.294041	1	0.0634715	NNNNNNN	926	394	N	A
152	N	5	55	754	210	9	0.00787402	0.0839895	1	0.454068	0.0066313	0.0729443	1	0.278515	NNNNNNN	916	434	N	C
165	N	90	59	225	793	9	0.190416	0.075662	0.462799	1	0.113493	0.074401	0.283733	1	NNNNNNT	976	437	N	T
177	N	336	69	35	203	8	0.941667	0.408333	0.113889	1	1	0.205357	0.104167	0.604167	NNNNNTC	418	415	N	C
195	N	6	897	167	74	9	0.0457079	1	0.351171	0.090301	0.00668896	1	0.186176	0.0824972	NNNNTCG	1156	423	N	T
205	T	0	278	539	192	15	0.00185529	0.888683	1	0.619666	0	0.51577	1	0.356215	NNNTCGA	703	686	T	A
216	C	24	39	105	777	39	0.137709	0.0643501	0.301158	1	0.030888	0.0501931	0.135135	1	NNTCGAT	980	272	C	T
229	G	490	41	10	118	34	1	0.222449	0.0204082	0.506122	1	0.0836735	0.0204082	0.240816	NTCGATG	638	262	G	C
244	A	0	712	169	30	23	0.0660112	1	0.45927	0.0435393	0	1	0.23736	0.0421348	TCGATGA	915	438	A	T
253	T	27	245	571	25	22	0.262238	0.772727	1	0.0472028	0.0472855	0.429072	1	0.0437828	CGATGAT	752	533	T	A
265	G	632	40	63	26	31	1	0.162717	0.268562	0.0473934	1	0.0632911	0.0996835	0.0411392	GATGATA	850	183	G	T
283	A	0	1309	2	21	49	0.00152788	1	0.0183346	0.0198625	0	1	0.00152788	0.0160428	ATGATAT	1640	34	A	G
298	T	0	276	595	16	10	0.00168067	0.687395	1	0.0319328	0	0.463866	1	0.0268908	TGATATG	776	442	T	A
308	A	0	794	177	23	27	0	1	0.390428	0.0289673	0	1	0.222922	0.0289673	GATATGA	984	400	A	T
317	T	1	213	709	17	19	0.0112835	0.650212	1	0.0267983	0.00141044	0.300423	1	0.0239774	ATATGAA	940	522	T	A
334	G	655	42	0	27	49	1	0.155725	0.00458015	0.0503817	1	0.0641221	0	0.0412214	TATGAAA	878	101	G	A
349	A	5	980	41	5	38	0.0306122	1	0.0428571	0.00918367	0.00510204	1	0.0418367	0.00510204	ATGAAAG	1213	46	A	G
368	A	16	770	11	39	13	0.0233463	1	0.0142672	0.0505837	0.0207792	1	0.0142857	0.0506494	TGAAAGG	881	31	A	C
378	A	0	830	13	24	29	0.0168067	1	0.0216086	0.0312125	0	1	0.0156627	0.0289157	GAAAGGG	1015	41	A	G
392	G	689	39	13	8	58	1	0.105491	0.0231214	0.0144509	1	0.0566038	0.0188679	0.011611	AAAGGGG	890	55	G	A
406	G	1049	20	3	20	58	1	0.0247855	0.0123928	0.0190658	1	0.0190658	0.00285987	0.0190658	AAGGGGC	1347	12	G	C
419	G	823	0	18	44	58	1	0.0072904	0.0303767	0.0595383	1	0	0.0218712	0.0534629	AGGGGCC	1055	37	G	C
432	G	781	4	1	0	36	1	0.00768246	0.0128041	0.0806658	1	0.00512164	0.00128041	0	GGGGCCG	1037	156	G	C
443	C	17	17	1	646	33	0.239938	0.0309598	0.0108359	1	0.0263158	0.0263158	0.00154799	1	GGGCCGT	862	153	C	G
455	C	9	26	9	877	58	0.0148233	0.0307868	0.0102623	1	0.0102623	0.0296465	0.0102623	1	GGCCGTA	1170	30	C	G
468	G	758	0	5	21	58	1	0.00390117	0.0143043	0.0429129	1	0	0.00659631	0.0277045	GCCGTAT	1060	43	G	T
481	T	0	0	625	36	54	0.0336	0.0272	1	0.064	0	0	1	0.0576	CCGTATA	846	46	T	A
493	A	23	991	0	17	54	0.024218	1	0.0686176	0.0312815	0.0232089	1	0	0.0171544	CGTATAT	1216	111	A	T
503	T	7	4	713	2	39	0.019337	0.296961	1	0.0138122	0.00981767	0.0056101	1	0.00280505	GTATATT	874	245	T	A
515	A	2	814	0	49	49	0.0036855	1	0.144963	0.0638821	0.002457	1	0	0.0601966	TATATTG	967	163	A	T
524	T	0	37	839	20	28	0.00236407	0.262411	1	0.0390071	0	0.0441001	1	0.0238379	ATATTGT	1035	229	T	A
538	T	0	13	891	28	62	0.00548246	0.0197368	1	0.0405702	0	0.0145903	1	0.0314254	TATTGTT	1134	37	T	C
554	G	1334	2	0	38	47	1	0.00674663	0.0134933	0.0344828	1	0.00149925	0	0.0284858	ATTGTTG	1642	51	G	C
565	T	0	9	591	19	45	0.14044	0.0152284	1	0.0439932	0	0.0152284	1	0.0321489	TTGTTGA	739	91	T	G
579	T	0	8	820	43	62	0.00487805	0.0353659	1	0.0573171	0	0.0097561	1	0.052439	TGTTGAG	1015	48	T	C
594	G	810	1	7	21	42	1	0.0234568	0.0308642	0.0271605	1	0.00123457	0.00864198	0.0259259	GTTGAGT	950	54	G	A
606	A	0	1330	4	0	62	0.00676692	1	0.00526316	0.0075188	0	1	0.00300752	0	TTGAGTG	1615	48	A	G
618	G	591	1	0	0	62	1	0.0219966	0.0118443	0.00169205	1	0.00169205	0	0	TGAGTGA	666	27	G	A
630	T	5	21	821	14	54	0.00974421	0.0365408	1	0.0389769	0.00609013	0.0255786	1	0.0170524	GAGTGAG	1035	64	T	G
643	G	1308	6	4	14	54	1	0.00454201	0.00908403	0.01514	1	0.00458716	0.0030581	0.0107034	AGTGAGA	1610	29	G	C
655	A	0	996	0	12	62	0.0271084	1	0.0311245	0.0170683	0	1	0	0.0120482	GTGAGAC	1198	48	A	T
667	G	457	0	78	19	38	1	0.0328228	0.256018	0.0459519	1	0	0.170678	0.0415755	TGAGACG	484	119	G	T
679	A	2	1142	0	11	47	0.00350263	1	0.00525394	0.184764	0.00175131	1	0	0.00963222	GAGACGT	1381	219	A	C
687	C	2	38	18	807	31	0.00369458	0.48399	0.0246305	1	0.00247831	0.047088	0.0223048	1	AGACGTG	1027	429	C	A
701	G	646	1	1	7	54	1	0.00619195	0.00928793	0.0371517	1	0.00154799	0.00154799	0.0108359	GACGTGT	720	42	G	C
712	T	1	15	773	18	54	0.0232859	0.0219922	1	0.0452781	0.00129366	0.0194049	1	0.0232859	ACGTGTA	970	47	T	G
726	G	1333	0	2	23	62	1	0.00300075	0.00225056	0.0180045	1	0	0.00150038	0.0172543	CGTGTAA	1619	30	G	C
738	T	9	4	661	3	62	0.0136157	0.0075643	1	0.0181543	0.0136157	0.00605144	1	0.00453858	GTGTAAG	820	31	T	A
749	A	0	734	0	31	62	0.00678426	1	0.0244233	0.0434193	0	1	0	0.0422343	TGTAAGG	884	39	A	C
760	A	0	669	0	5	62	0	1	0.00594354	0.0208024	0	1	0	0.00747384	GTAAGGG	809	25	A	G
773	G	527	3	0	14	62	1	0.00759013	0	0.028463	1	0.0056926	0	0.0265655	TAAGGGT	608	22	G	C
787	G	1856	15	3	0	62	1	0.00915948	0.00915948	0.00538793	1	0.0080819	0.00161638	0	AAGGGTT	2184	17	G	C
800	G	840	3	5	0	59	1	0.0238095	0.0130952	0.00595238	1	0.00357143	0.00595238	0	AGGGTTA	983	25	G	T
810	T	0	12	885	2	59	0.0655367	0.0316384	1	0.0146893	0	0.0135593	1	0.00225989	GGGTTAA	1096	61	T	G
823	T	0	1	842	22	62	0.00593824	0.0285036	1	0.0296912	0	0.00118765	1	0.0261283	GGTTAAA	1049	59	T	A
833	A	0	833	2	23	62	0.00360144	1	0.0312125	0.030012	0	1	0.00240096	0.027611	GTTAAAG	989	34	A	T
844	A	1	733	30	13	62	0.0177353	1	0.0682128	0.0231924	0.00136426	1	0.0409277	0.0177353	TTAAAGC	881	45	A	T
855	A	0	765	0	36	59	0.0117647	1	0.0130719	0.0522876	0	1	0	0.0470588	TAAAGCT	891	47	A	C
868	G	851	3	5	7	59	1	0.00810185	0.0289352	0.00925926	1	0.00352526	0.00587544	0.00822562	AAAGCTT	1000	30	G	C
880	C	4	0	8	969	62	0.00515996	0.00515996	0.00825593	1	0.00412797	0	0.00825593	1	AAGCTTG	1254	50	C	G
892	T	0	0	977	6	62	0.00307062	0	1	0.00716479	0	0	1	0.00614125	AGCTTGT	1186	31	T	C
905	T	3	8	994	19	62	0.0140845	0.0191147	1	0.0382294	0.00301811	0.00804829	1	0.0191147	GCTTGTA	1210	48	T	C
918	G	1793	3	3	34	62	1	0.00836587	0.00278862	0.0284439	1	0.00167317	0.00167317	0.0189626	CTTGTAG	2139	69	G	C
930	T	14	7	629	66	56	0.0222576	0.0111288	1	0.130366	0.0222576	0.0111288	1	0.104928	TTGTAGT	757	100	T	C
941	A	8	857	10	65	54	0.0326721	1	0.0326721	0.108518	0.00933489	1	0.0116686	0.075846	TGTAGTT	934	103	A	C
954	G	434	4	75	15	46	1	0.016129	0.179724	0.0506912	1	0.00921659	0.172811	0.0345622	GTAGTTA	432	88	G	T
966	T	2	6	871	28	62	0.00344432	0.00918485	1	0.0355913	0.00229621	0.00688863	1	0.032147	TAGTTAT	1010	28	T	C
978	T	11	6	1076	11	62	0.0223048	0.00557621	1	0.0130112	0.010223	0.00557621	1	0.010223	AGTTATA	1230	45	T	A
988	A	6	852	7	14	62	0.0103926	1	0.0681293	0.0242494	0.00704225	1	0.00821596	0.0164319	GTTATAT	938	67	A	T
999	T	26	16	944	10	62	0.0286017	0.0169492	1	0.0158898	0.0275424	0.0169492	1	0.0105932	TTATATA	1073	39	T	A
1010	A	15	892	21	1	62	0.0213004	1	0.0235426	0.00672646	0.0168161	1	0.0235426	0.00112108	TATATAA	960	18	A	G
1021	T	16	15	971	14	62	0.0257467	0.015448	1	0.0164779	0.0164779	0.015448	1	0.0144181	ATATAAG	1124	32	T	A
1032	A	23	755	11	14	62	0.0423841	1	0.0145695	0.018543	0.0304636	1	0.0145695	0.018543	TATAAGT	809	27	A	G
1044	A	0	776	17	6	59	0.0128866	1	0.0244845	0.0128866	0	1	0.0219072	0.00773196	ATAAGTA	824	16	A	G
1058	G	542	0	10	22	62	1	0.0147601	0.0258303	0.0461255	1	0	0.0184502	0.0405904	TAAGTAC	550	17	G	C
1070	T	17	13	1033	0	62	0.017425	0.0125847	1	0.00387222	0.0164569	0.0125847	1	0	AAGTACA	1198	22	T	G
1081	A	8	935	12	20	62	0.0181818	1	0.0128342	0.0213904	0.00855615	1	0.0128342	0.0213904	AGTACAG	996	18	A	C
1092	C	8	19	29	1019	62	0.0117763	0.0186457	0.033366	1	0.00785083	0.0186457	0.0284593	1	GTACAGA	1232	41	C	A
1102	A	0	707	26	10	59	0.0113154	1	0.0367751	0.0169731	0	1	0.0367751	0.0141443	TACAGAA	705	25	A	T
1116	G	547	0	6	22	62	1	0.0201097	0.0219378	0.0438757	1	0	0.0109689	0.0402194	ACAGAAG	564	18	G	C
1128	A	10	1131	16	16	62	0.00861326	1	0.0172265	0.0146425	0.00884173	1	0.0141468	0.0141468	CAGAAGA	1291	20	A	G
1140	A	0	796	29	0	62	0.00613497	1	0.0355828	0.00490798	0	1	0.0364322	0	AGAAGAG	887	22	A	T
1153	G	452	11	18	28	62	1	0.0464602	0.0663717	0.0663717	1	0.0243363	0.039823	0.0619469	GAAGAGC	438	27	G	T
1165	A	6	2158	16	14	62	0.00278035	1	0.0125116	0.0115848	0.00278035	1	0.00741427	0.00648749	AAGAGCC	2435	24	A	T
1177	G	645	23	8	12	62	1	0.0418605	0.0341085	0.0186047	1	0.0356589	0.0124031	0.0186047	AGAGCCT	659	16	G	T
1188	C	9	29	23	995	62	0.00904523	0.0301508	0.0231156	1	0.00904523	0.0291457	0.0231156	1	GAGCCTG	1192	20	C	G
1200	C	20	5	8	1171	62	0.0222032	0.00426985	0.0153715	1	0.0170794	0.00426985	0.00683177	1	AGCCTGN	1405	20	C	G
1212	T	0	1	907	22	19	0.0285088	0.00109649	1	0.0296053	0	0.00110254	1	0.0242558	GCCTGNC	1062	39	T	C
1225	G	1852	0	2	22	34	1	0.00593952	0.0075594	0.011879	1	0	0.00107991	0.011879	CCTGNCG	2045	20	G	C
1239	N	405	748	9	10	9	0.541444	1	0.0254011	0.013369	0.541444	1	0.0120321	0.013369	CTGNCGT	436	758	N	A
1249	C	2	8	9	753	12	0.0131579	0.0118421	0.0144737	1	0.00265604	0.0106242	0.0119522	1	TGNCGTA	894	36	C	A
1262	G	748	10	12	5	13	1	0.0200535	0.0254011	0.0120321	1	0.013369	0.0160428	0.00668449	GNCGTAT	783	19	G	T
1274	T	12	12	824	0	18	0.0142857	0.0142857	1	0.00833333	0.0145631	0.0145631	1	0	NCGTATT	951	35	T	A
1285	A	12	1060	18	6	62	0.0179245	1	0.0188679	0.0198113	0.0113208	1	0.0169811	0.00566038	CGTATTG	1139	14	A	C
1296	T	3	11	874	7	62	0.00800915	0.0125858	1	0.0148741	0.00343249	0.0125858	1	0.00800915	GTATTGG	949	25	T	A
1309	T	4	17	1126	0	62	0.0195382	0.0275311	1	0.00976909	0.0035524	0.0150977	1	0	TATTGGA	1239	21	T	A
1321	G	1447	2	21	2	62	1	0.00539447	0.0155091	0.0107889	1	0.00138217	0.0145128	0.00138217	ATTGGAG	1640	25	G	T
1335	G	567	3	19	21	62	1	0.0405644	0.0493827	0.0511464	1	0.00529101	0.0335097	0.037037	TTGGAGG	596	24	G	T
1347	A	7	1380	42	0	62	0.00568182	1	0.0348011	0.00142045	0.00507246	1	0.0304348	0	TGGAGGT	1561	39	A	T
1359	G	686	17	19	11	62	1	0.0291545	0.0349854	0.0291545	1	0.0247813	0.0276968	0.016035	GGAGGTT	712	20	G	T
1372	G	1812	12	18	12	62	1	0.0160044	0.00993377	0.00717439	1	0.00662252	0.00993377	0.00662252	GAGGTTC	1959	21	G	A
1383	T	22	2	1049	0	62	0.0209724	0.00381316	1	0.00953289	0.0209724	0.00190658	1	0	AGGTTCA	1161	9	T	G
1394	T	21	15	1049	11	62	0.0237869	0.0142721	1	0.0161751	0.0200191	0.0142993	1	0.0104862	GGTTCAT	1180	17	T	C
1406	C	2	11	22	1100	62	0.01	0.0136364	0.0218182	1	0.00181818	0.01	0.02	1	GTTCATG	1181	36	C	A
1415	A	4	763	17	10	62	0.0166667	1	0.0333333	0.0346154	0.00524246	1	0.0222805	0.0131062	TTCATGA	803	26	A	T
1427	T	0	11	1011	5	62	0.0267062	0.0128586	1	0.00791296	0	0.0108803	1	0.0049456	TCATGAC	1116	19	T	A
1440	G	1658	0	13	4	62	1	0.0138721	0.0120627	0.00542823	1	0	0.00784077	0.00241255	CATGACT	1762	23	G	A
1453	A	0	1531	37	15	59	0.0163292	1	0.0293926	0.0104507	0	1	0.0241672	0.00979752	ATGACTT	1578	31	A	T
1464	C	0	22	11	926	59	0.00215983	0.0237581	0.0215983	1	0	0.0237581	0.011879	1	TGACTTA	974	17	C	T
1476	T	9	3	1015	6	59	0.00959693	0.0172745	1	0.0143954	0.008867	0.00295567	1	0.00591133	GACTTAA	1137	19	T	A
1489	T	0	114	882	6	46	0	0.172336	1	0.0124717	0	0.129252	1	0.00680272	ACTTAAT	932	140	T	A
1500	A	8	944	11	13	59	0.00847458	1	0.0116525	0.0169492	0.00847458	1	0.0116525	0.0137712	CTTAATC	963	10	A	T
1511	A	1	589	11	3	46	0.00169779	1	0.0288625	0.0101868	0.00169779	1	0.0186757	0.00509338	TTAATCA	584	13	A	T
1523	T	3	18	974	6	62	0.00308008	0.0184805	1	0.0195072	0.00308008	0.0184805	1	0.00616016	TAATCAT	1057	18	T	A
1535	C	0	13	8	1133	59	0	0.011474	0.0176523	1	0	0.011474	0.0070609	1	AATCATT	1170	22	C	T
1546	A	1	764	11	18	62	0.0013089	1	0.0248691	0.0235602	0.0013089	1	0.0143979	0.0235602	ATCATTA	765	24	A	T
1558	T	9	4	965	0	62	0.0124352	0.0124352	1	0.00725389	0.00932642	0.00414508	1	0	TCATTAA	1027	9	T	A
1570	T	0	10	1026	0	62	0.000947867	0.0170616	1	0.0123223	0	0.00974659	1	0	CATTAAT	1136	12	T	C
1581	A	0	965	17	14	62	0.00300903	1	0.0170512	0.0160481	0	1	0.0176166	0.0145078	ATTAATC	1012	17	A	T
1593	A	29	725	10	3	62	0.04	1	0.0248276	0.00689655	0.04	1	0.0137931	0.00413793	TTAATCG	724	21	A	G
1605	T	3	8	999	3	62	0.00900901	0.013013	1	0.023023	0.003003	0.00800801	1	0.003003	TAATCGC	1072	9	T	C
1617	C	11	6	9	1203	62	0.023751	0.00655201	0.013923	1	0.00914381	0.00498753	0.0074813	1	AATCGCT	1268	23	C	G
1631	G	761	21	13	0	62	1	0.0328515	0.0183968	0.0144547	1	0.0275953	0.0170828	0	ATCGCTC	741	18	G	C
1642	C	12	4	0	859	62	0.0137615	0.00573394	0.0229358	1	0.0139697	0.00465658	0	1	TCGCTCT	897	15	C	G
1656	T	2	7	1095	8	62	0.00547945	0.00730594	1	0.0127854	0.00182648	0.00639269	1	0.00730594	CGCTCTT	1193	22	T	C
1667	C	13	6	8	1258	62	0.0116279	0.00465116	0.00697674	1	0.0103339	0.00476948	0.0063593	1	GCTCTTT	1333	12	C	G
1680	T	19	5	1019	7	62	0.0196271	0.0117763	1	0.0225711	0.0186457	0.00490677	1	0.00686948	CTCTTTT	1065	21	T	C
1693	T	0	7	1280	23	62	0	0.0078125	1	0.0203125	0	0.00546875	1	0.0179687	TCTTTTC	1317	22	T	C
1705	T	10	1	1248	6	62	0.00801282	0.00160256	1	0.0136218	0.00801282	0.000801282	1	0.00480769	CTTTTCA	1268	12	T	C
1717	T	2	6	1100	20	62	0.0109091	0.00727273	1	0.0209091	0.00181818	0.00545455	1	0.0181818	TTTTCAT	1146	17	T	C
1728	C	7	11	19	1051	59	0.0142721	0.0114177	0.018078	1	0.00666032	0.0104662	0.018078	1	TTTCATT	1086	25	C	A
1738	A	6	727	12	17	59	0.0165062	1	0.0247593	0.0316369	0.00825309	1	0.0165062	0.0233838	TTCATTC	714	24	A	T
1749	T	10	13	990	5	62	0.0138067	0.0138067	1	0.0138067	0.010101	0.0131313	1	0.00505051	TCATTCT	1080	14	T	A
1762	T	3	17	1377	7	62	0.00290487	0.0130719	1	0.0152505	0.00217865	0.0123457	1	0.00508351	CATTCTG	1440	12	T	A
1774	C	0	5	9	1190	62	0.00252101	0.0092437	0.0134454	1	0	0.00420168	0.00756303	1	ATTCTGA	1219	17	C	T
1787	T	4	7	853	12	62	0.0304807	0.014068	1	0.031653	0.00468933	0.00820633	1	0.014068	TTCTGAC	930	25	T	C
1799	G	1286	0	6	14	62	1	0.0171073	0.0124417	0.0163297	1	0	0.00466563	0.0108865	TCTGACA	1365	23	G	T
1812	A	1	1306	19	28	54	0.0191424	1	0.0321593	0.0214395	0.000765697	1	0.0145482	0.0214395	CTGACAG	1344	33	A	T
1822	C	0	35	11	956	62	0.0114703	0.0364964	0.0260688	1	0	0.0366109	0.0115063	1	TGACAGA	1011	19	C	T
1833	A	4	637	13	27	62	0.0172684	1	0.0361068	0.0423862	0.00627943	1	0.0204082	0.0423862	GACAGAG	613	29	A	C
1845	G	598	0	18	13	62	1	0.0367893	0.0367893	0.0501672	1	0	0.0301003	0.0217391	ACAGAGA	541	20	G	T
1858	A	1	1644	7	12	62	0.00304136	1	0.0164234	0.0188564	0.000608273	1	0.00425791	0.00729927	CAGAGAA	1745	28	A	C
1869	G	481	13	11	4	59	1	0.0328542	0.0308008	0.0574949	1	0.027027	0.022869	0.00831601	AGAGAAA	441	22	G	C
1883	A	0	1120	15	8	59	0.00625	1	0.0258929	0.0160714	0	1	0.0133929	0.00714286	GAGAAAG	1161	27	A	T
1894	A	0	985	23	29	62	0.00304569	1	0.0345178	0.0385787	0	1	0.0233503	0.0294416	AGAAAGT	1030	31	A	C
1906	A	9	740	10	7	62	0.0175676	1	0.0351351	0.0256757	0.0121622	1	0.0135135	0.00945946	GAAAGTA	766	23	A	C
1917	G	877	10	8	9	62	1	0.0157303	0.0191011	0.0314607	1	0.0114025	0.00912201	0.0102623	AAAGTAG	879	21	G	C
1929	T	9	15	910	1	62	0.0142857	0.0186813	1	0.0120879	0.00989011	0.0164835	1	0.0010989	AAGTAGG	957	16	T	C
1940	A	0	977	14	20	62	0.011259	1	0.0153531	0.0419652	0	1	0.0143296	0.0204708	AGTAGGA	1022	29	A	C
1952	G	365	9	14	6	62	1	0.0458221	0.0485175	0.0512129	1	0.0246575	0.0383562	0.0164384	GTAGGAT	364	14	G	C
1966	G	1349	1	5	4	62	1	0.0207561	0.00815419	0.0118606	1	0.00074129	0.00370645	0.00296516	TAGGATA	1417	17	G	C
1978	A	5	1523	19	5	59	0.0159642	1	0.0121328	0.0153257	0.00328299	1	0.0124754	0.00328299	AGGATAA	1698	22	A	C
1989	T	0	38	836	3	62	0.0155502	0.0478469	1	0.0263158	0	0.0454545	1	0.00358852	GGATAAT	881	20	T	C
2000	A	1	965	13	8	62	0.00616016	1	0.0154004	0.026694	0.00103627	1	0.0134715	0.00829016	GATAATG	1039	23	A	C
2012	A	0	902	15	5	62	0	1	0.0243902	0.00554324	0	1	0.0166297	0.00554324	ATAATGC	937	24	A	T
2023	T	0	16	856	3	62	0.0432309	0.0182025	1	0.0159272	0	0.0186916	1	0.00350467	TAATGCT	942	23	T	C
2037	G	2206	11	1	6	62	1	0.0099728	0.00770626	0.00770626	1	0.0049864	0.000453309	0.00271985	AATGCTA	2359	14	G	C
2049	C	15	12	0	886	62	0.0485327	0.0146727	0.0191874	1	0.01693	0.013544	0	1	ATGCTAA	974	19	C	G
2062	T	4	13	898	0	59	0.0144766	0.0167038	1	0.018931	0.00445434	0.0144766	1	0	TGCTAAA	946	15	T	G
2073	A	8	731	21	0	62	0.0218878	1	0.0287278	0.00273598	0.0109439	1	0.0287278	0	GCTAAAT	748	19	A	T
2085	A	21	821	9	2	62	0.0316687	1	0.0292326	0.00609013	0.0255786	1	0.0109622	0.00243605	CTAAATG	851	23	A	G
2097	A	8	758	13	0	62	0.0329815	1	0.0277045	0.00263852	0.0105541	1	0.0171504	0	TAAATGC	801	23	A	G
2109	T	8	3	1042	0	62	0.0345489	0.012476	1	0.00575816	0.00767754	0.00287908	1	0	AAATGCA	1128	11	T	A
2121	G	1853	20	6	3	62	1	0.0156503	0.0107933	0.00863465	1	0.0107933	0.00323799	0.001619	AATGCAA	1990	19	G	A
2133	C	22	7	13	837	62	0.041816	0.0155317	0.0262843	1	0.0262843	0.0083632	0.0155317	1	ATGCAAT	922	18	C	T
2144	A	16	667	26	15	62	0.0281481	1	0.0474074	0.0222222	0.023988	1	0.0389805	0.0224888	TGCAATG	717	24	A	T
2156	A	2	710	13	0	62	0.0169014	1	0.0253521	0.0028169	0.0028169	1	0.0183099	0	GCAATGG	749	17	A	T
2168	T	4	4	890	8	62	0.0438202	0.0168539	1	0.0224719	0.00449438	0.00449438	1	0.00898876	CAATGGA	951	19	T	C
2180	G	1959	19	9	4	62	1	0.014293	0.00918836	0.0071465	1	0.00969883	0.00459418	0.00204186	AATGGAG	2147	20	G	A
2194	G	776	0	20	3	62	1	0.0322165	0.0270619	0.0193299	1	0	0.0257732	0.00386598	ATGGAGT	816	19	G	T
2207	A	0	1346	19	0	62	0.00668648	1	0.0148588	0.00965825	0	1	0.0141159	0	TGGAGTA	1474	19	A	G
2219	G	578	11	9	2	62	1	0.0415225	0.0380623	0.0155709	1	0.0190311	0.0155709	0.00346021	GGAGTAT	550	16	G	T
2231	T	2	14	931	10	62	0.00966702	0.0247046	1	0.0225564	0.00214823	0.0150376	1	0.0107411	GAGTATG	1016	15	T	G
2242	A	1	1106	30	0	62	0.0126582	1	0.0271248	0.0045208	0.000904159	1	0.0271248	0	AGTATGA	1245	14	A	G
2253	T	0	22	860	0	59	0.0244186	0.0255814	1	0.0186047	0	0.0255814	1	0	GTATGAA	929	19	T	C
2266	G	1132	0	2	0	62	1	0.020318	0.0185512	0.00353357	1	0	0.00176678	0	TATGAAT	1211	25	G	T
2278	A	7	1211	16	0	62	0.0167598	1	0.0255387	0.00239425	0.00578035	1	0.0132122	0	ATGAATG	1385	30	A	T
2290	A	7	845	18	6	62	0.0343195	1	0.0272189	0.00710059	0.00828402	1	0.0213018	0.00710059	TGAATGC	897	23	A	G
2301	T	0	17	936	1	62	0.0394191	0.0186722	1	0.0176349	0	0.0181624	1	0.00106838	GAATGCC	1099	20	T	C
2314	G	1909	12	8	5	62	1	0.00785752	0.0110005	0.00890519	1	0.00628601	0.00419068	0.00261917	AATGCCA	2148	12	G	T
2326	C	26	14	12	900	62	0.0422222	0.0155556	0.0255556	1	0.0288889	0.0155556	0.0133333	1	ATGCCAG	974	14	C	T
2338	C	8	11	15	797	62	0.0237797	0.020025	0.0250313	1	0.0100376	0.0138018	0.0188206	1	TGCCAGT	881	17	C	T
2349	A	12	749	17	16	62	0.0293725	1	0.0253672	0.0213618	0.0160214	1	0.0226969	0.0213618	GCCAGTA	821	21	A	T
2362	G	550	0	16	9	62	1	0.0272727	0.0763636	0.04	1	0	0.0290909	0.0163636	CCAGTAC	537	36	G	T
2375	T	6	12	763	7	54	0.0209699	0.0262123	1	0.0157274	0.0078637	0.0157274	1	0.00917431	CAGTACA	861	19	T	G
2386	A	11	929	18	19	62	0.0170758	1	0.0192102	0.0234792	0.0118407	1	0.0193757	0.0204521	AGTACAA	1066	21	A	C
2397	C	6	25	9	868	62	0.0125428	0.0285063	0.027366	1	0.00691244	0.0288018	0.0103687	1	GTACAAT	1011	19	C	T
2408	A	6	723	32	21	62	0.00807537	1	0.0430686	0.0282638	0.00829876	1	0.04426	0.0290456	TACAATG	814	25	A	T
2420	A	3	877	6	23	62	0.004561	1	0.0193843	0.0296465	0.00342075	1	0.00684151	0.0262258	ACAATGC	963	19	A	T
2432	T	0	7	863	5	62	0.0435281	0.0206186	1	0.0194731	0	0.00811124	1	0.00579374	CAATGCT	1011	16	T	C
2445	G	2033	5	22	2	62	1	0.00245942	0.0152484	0.00885391	1	0.00245942	0.0108214	0.000983768	AATGCTG	2289	25	G	T
2457	C	14	22	0	820	62	0.05	0.0268293	0.0268293	1	0.0170732	0.0268293	0	1	ATGCTGG	941	16	C	G
2470	T	0	12	936	1	62	0.0255319	0.0148936	1	0.0202128	0	0.0128205	1	0.00106838	TGCTGGC	1099	18	T	C
2483	G	1257	3	6	2	62	1	0.00238663	0.017502	0.0111376	1	0.00238663	0.00477327	0.00159109	GCTGGCT	1387	17	G	T
2496	G	1224	16	35	4	62	1	0.0220588	0.0302288	0.0122549	1	0.0130719	0.0285948	0.00326797	CTGGCTA	1350	30	G	T
2508	C	9	18	2	737	62	0.0325645	0.0284939	0.0257802	1	0.0122117	0.0244233	0.0027137	1	TGGCTAC	836	15	C	G
2521	T	17	21	953	0	59	0.023085	0.0220357	1	0.0157398	0.0178384	0.0220357	1	0	GGCTACA	1100	17	T	G
2532	A	0	1050	21	17	62	0.00666667	1	0.0209524	0.0161905	0	1	0.02	0.0161905	GCTACAG	1195	16	A	T
2542	C	13	29	5	925	62	0.0194595	0.0313514	0.0227027	1	0.0140541	0.0313514	0.00540541	1	CTACAGC	1077	18	C	T
2553	A	1	559	23	18	62	0.0213144	1	0.0461812	0.0319716	0.00178891	1	0.0411449	0.0322004	TACAGCA	614	22	A	T
2565	G	616	8	26	11	62	1	0.0175439	0.0414673	0.0382775	1	0.012987	0.0422078	0.0178571	ACAGCAT	651	21	G	C
2578	C	4	8	8	699	62	0.0228898	0.0228898	0.0343348	1	0.00572246	0.0114449	0.0114449	1	CAGCATT	809	17	C	T
2590	A	9	821	7	12	62	0.0109622	1	0.0194884	0.0219245	0.0109622	1	0.00852619	0.0146163	AGCATTG	922	16	A	C
2602	T	0	14	841	9	62	0.00118906	0.0261593	1	0.019025	0	0.0166468	1	0.0107015	GCATTGT	958	16	T	A
2614	T	6	12	1151	0	62	0.0225891	0.0104257	1	0.00521286	0.00521286	0.0104257	1	0	CATTGTG	1334	9	T	G
2626	G	1302	4	6	5	62	1	0.0030722	0.0122888	0.00998464	1	0.0030722	0.00460829	0.00384025	ATTGTGT	1487	15	G	T
2639	T	0	7	724	10	62	0.0207182	0.0151934	1	0.0165746	0	0.00966851	1	0.0138122	TTGTGTC	842	11	T	C
2651	G	1340	3	9	0	62	1	0.00671642	0.00820896	0.00447761	1	0.00223881	0.00671642	0	TGTGTCT	1566	23	G	T
2664	T	3	0	815	15	62	0.0331288	0.00122699	1	0.0257669	0.00368098	0	1	0.0184049	GTGTCTA	979	17	T	G
2675	C	3	5	9	1029	62	0.0145773	0.01069	0.00971817	1	0.00291545	0.00485909	0.00874636	1	TGTCTAA	1229	15	C	T
2688	T	17	19	708	0	62	0.0381356	0.0268362	1	0.0268362	0.0240113	0.0268362	1	0	GTCTAAC	855	22	T	C
2698	A	7	843	13	27	62	0.0106762	1	0.0154211	0.054567	0.00830368	1	0.0154211	0.0320285	TCTAACG	996	34	A	C
2710	A	5	890	26	10	62	0.00898876	1	0.0460674	0.0157303	0.00561798	1	0.0292135	0.011236	CTAACGG	1051	30	A	T
2721	C	0	16	9	689	62	0.0232221	0.030479	0.0217707	1	0	0.0232221	0.0130624	1	TAACGGT	833	15	C	T
2734	G	865	21	15	0	62	1	0.0300578	0.0277457	0.016185	1	0.0242775	0.017341	0	AACGGTA	1045	21	G	A
2746	G	908	6	2	1	62	1	0.0215285	0.0161464	0.0161464	1	0.00660793	0.00220264	0.00110132	ACGGTAA	1154	18	G	A
2759	T	3	10	681	5	62	0.0279001	0.0220264	1	0.0234949	0.00440529	0.0146843	1	0.00734214	CGGTAAC	842	12	T	C
2770	A	8	778	22	0	62	0.0179949	1	0.0282776	0.00385604	0.0102828	1	0.0282776	0	GGTAACG	934	20	A	T
2782	A	0	845	31	23	62	0.00118343	1	0.0426036	0.0272189	0	1	0.0366864	0.0272189	GTAACGA	1037	28	A	T
2793	C	5	16	8	915	62	0.0142077	0.0229508	0.0229508	1	0.00546448	0.0174863	0.00874317	1	TAACGAA	1174	21	C	T	0.0601093
2805	G	551	0	15	6	62	1	0.0399274	0.0490018	0.0399274	1	0	0.0272232	0.0108893	AACGAAT	685	25	G	T	0.128857
2817	A	6	1114	18	12	62	0.00953206	1	0.0207972	0.0216638	0.005386	1	0.016158	0.010772	ACGAATA	1446	22	A	C	0.0519931
2829	A	5	869	15	6	62	0.0126147	1	0.021789	0.0114679	0.00575374	1	0.0172612	0.00690449	CGAATAC	1119	25	A	T	0.0458716
2841	T	5	23	728	6	62	0.00824176	0.0315934	1	0.0164835	0.00686813	0.0315934	1	0.00824176	GAATACG	934	13	T	C	0.0563187
2852	A	11	1028	21	14	62	0.016537	1	0.020428	0.0194553	0.0107004	1	0.020428	0.0136187	AATACGG	1362	20	A	T	0.0564202
2863	C	3	21	22	861	59	0.0209059	0.0243902	0.0348432	1	0.00348432	0.0243902	0.0255517	1	ATACGGT	1143	28	C	T	0.0801394
2876	G	517	5	21	4	62	1	0.0135397	0.0522244	0.0386847	1	0.00967118	0.040619	0.00773694	TACGGTC	680	25	G	T	0.104449
2889	G	1172	3	4	9	54	1	0.00341297	0.0127986	0.024744	1	0.00255973	0.00341297	0.00767918	ACGGTCT	1581	30	G	C	0.0409556
2901	T	12	0	625	0	62	0.0363349	0.00157978	1	0.0315956	0.0192	0	1	0	CGGTCTC	871	16	T	G	0.0695103
2913	C	9	3	2	973	62	0.0141844	0.00303951	0.0070922	1	0.00924974	0.00308325	0.0020555	1	GGTCTCA	1378	12	C	G	0.0243161
2926	T	0	12	811	10	62	0	0.0160296	1	0.0123305	0	0.0147965	1	0.0123305	GTCTCAT	1105	19	T	C	0.02836
2937	C	0	14	12	991	54	0	0.0161453	0.0151362	1	0	0.0141271	0.012109	1	TCTCATA	1401	24	C	T	0.0312815
2948	A	7	645	17	20	62	0.0108527	1	0.0496124	0.0310078	0.0108527	1	0.0263566	0.0310078	CTCATAC	884	38	A	T	0.0914729
2960	T	5	17	827	9	62	0.00604595	0.0205562	1	0.0217654	0.00604595	0.0205562	1	0.0108827	TCATACA	1146	18	T	C	0.0483676
2971	A	8	942	22	9	62	0.00955414	1	0.0233546	0.0180467	0.00849257	1	0.0233546	0.00955414	CATACAG	1324	20	A	C	0.0509554
2982	C	1	23	7	798	62	0.002457	0.0282555	0.027027	1	0.00125313	0.0288221	0.00877193	1	ATACAGG	1185	30	C	T	0.0577396
2993	A	0	566	25	17	62	0.0172712	1	0.0552677	0.029361	0	1	0.0441696	0.0300353	TACAGGC	818	35	A	T	0.1019
3006	G	518	4	12	0	62	1	0.027027	0.030888	0.00579151	1	0.00772201	0.023166	0	ACAGGCC	721	19	G	T	0.0637066
3019	G	1257	5	12	1	62	1	0.00875099	0.00954654	0.0119332	1	0.00397772	0.00954654	0.000795545	CAGGCCT	1845	15	G	C	0.0302307
3031	C	8	5	13	745	62	0.033557	0.00671141	0.0322148	1	0.0107383	0.00671141	0.0174497	1	AGGCCTA	1050	20	C	T	0.0724832
3043	C	16	13	0	898	62	0.0175246	0.0153341	0.0153341	1	0.0178174	0.0144766	0	1	GGCCTAC	1332	17	C	G	0.0481928
3056	T	5	16	823	4	62	0.0170109	0.0267315	1	0.0243013	0.00607533	0.0194411	1	0.00486027	GCCTACA	1190	20	T	C	0.0680437
3067	A	14	941	22	12	62	0.0159405	1	0.0233794	0.0191286	0.0148778	1	0.0233794	0.0127524	CCTACAC	1417	21	A	T	0.0584485
3078	C	5	23	9	827	62	0.00604595	0.0278114	0.0278114	1	0.00604595	0.0278114	0.0108827	1	CTACACG	1250	21	C	T	0.0616687
3089	A	5	513	19	22	62	0.0155945	1	0.037037	0.0448343	0.00974659	1	0.037037	0.042885	TACACGG	750	18	A	T	0.0974659
3100	C	0	19	1	767	62	0.0138714	0.0239596	0.00630517	1	0	0.0247718	0.00130378	1	ACACGGC	1224	17	C	A	0.0441362
3113	G	582	19	9	3	59	1	0.0360825	0.0171821	0.0274914	1	0.032646	0.0154639	0.00515464	CACGGCA	872	19	G	A	0.080756
3125	G	914	11	11	23	51	1	0.0118026	0.0128755	0.026824	1	0.012035	0.012035	0.0251641	ACGGCAC	1470	29	G	C	0.0515021
3138	C	2	2	107	380	24	0.0411311	0.0282776	0.29563	1	0.00526316	0.00526316	0.281579	1	CGGCACA	569	141	C	T	0.365039	0.0723563
3150	A	248	457	13	21	30	0.54267	1	0.0284464	0.0459519	0.54267	1	0.0284464	0.0459519	GGCACAC	663	326	A	G	0.617068
3161	C	3	137	13	515	30	0.00776699	0.365049	0.0466019	1	0.00582524	0.266019	0.0252427	1	GCACACG	778	287	C	A	0.419417
3172	A	109	464	12	31	30	0.342672	1	0.0301724	0.0668103	0.234914	1	0.0258621	0.0668103	CACACGG	714	209	A	G	0.439655
3183	C	4	53	3	460	27	0.0407725	0.418455	0.0193133	1	0.00869565	0.115217	0.00652174	1	ACACGGT	749	336	C	A	0.478541
3196	G	425	91	21	16	28	1	0.44	0.0658824	0.0494118	1	0.214118	0.0494118	0.0376471	CACGGTG	677	267	G	A	0.555294
3208	G	608	133	0	0	34	1	0.307692	0.0130933	0.00327332	1	0.21875	0	0	ACGGTGA	1021	261	G	A	0.324059
3222	T	18	47	327	138	12	0.0550459	0.143731	1	0.458716	0.0550459	0.143731	1	0.422018	CGGTGAG	530	214	T	C	0.657492
3233	G	733	0	176	15	34	1	0.0218281	0.240109	0.0204638	1	0	0.240109	0.0204638	GGTGAGA	1224	266	G	T	0.282401
3247	A	242	774	7	5	29	0.386305	1	0.0193798	0.0129199	0.312661	1	0.00904393	0.00645995	GTGAGAA	1293	486	A	G	0.418605
3258	G	395	23	126	5	18	1	0.0582278	0.324051	0.0177215	1	0.0582278	0.318987	0.0126582	TGAGAAA	650	182	G	T	0.4
3270	A	22	832	6	12	39	0.03125	1	0.00961538	0.0168269	0.0264423	1	0.00721154	0.0144231	GAGAAAC	1339	29	A	G	0.0576923
3282	A	3	606	140	21	38	0.00660066	1	0.260726	0.0363036	0.0049505	1	0.231023	0.0346535	AGAAACT	975	236	A	T	0.30363
3293	A	14	734	41	9	50	0.020436	1	0.0640327	0.013624	0.0190736	1	0.0558583	0.0122616	GAAACTG	1210	52	A	T	0.0980926
3304	C	51	20	154	484	39	0.105372	0.0433884	0.334711	1	0.105372	0.0413223	0.318182	1	AAACTGT	809	275	C	T	0.483471
3316	T	5	17	727	24	50	0.0288858	0.0233838	1	0.0343879	0.00687758	0.0233838	1	0.0330124	AACTGTA	1275	40	T	C	0.0866575
3328	G	960	164	28	0	59	1	0.194792	0.0333333	0	1	0.170833	0.0291667	0	ACTGTAT	1679	269	G	A	0.228125
3340	T	40	79	434	0	39	0.0967742	0.211982	1	0.00921659	0.0921659	0.182028	1	0	CTGTATA	767	142	T	A	0.317972
3351	A	13	647	15	1	34	0.0211161	1	0.025641	0.00452489	0.0200927	1	0.0231839	0.0015456	TGTATAT	1133	19	A	T	0.0512821
3363	T	8	135	501	3	31	0.0159681	0.271457	1	0.0159681	0.0159681	0.269461	1	0.00598802	GTATATT	878	238	T	A	0.303393
3374	A	123	584	28	0	34	0.206723	1	0.0487395	0	0.210616	1	0.0479452	0	TATATTA	1033	180	A	G	0.255462
3386	T	255	37	547	0	30	0.466179	0.0676417	1	0	0.466179	0.0676417	1	0	ATATTAA	962	420	T	G	0.533821
3398	T	165	10	521	0	28	0.316699	0.0345489	1	0	0.316699	0.0191939	1	0	TATTAAA	918	257	T	G	0.351248
3410	A	32	841	19	1	36	0.0380499	1	0.0249703	0.00237812	0.0380499	1	0.0225922	0.00118906	ATTAAAA	1464	36	A	G	0.0653983
3421	A	12	438	155	0	24	0.0410959	1	0.353881	0.00684932	0.0273973	1	0.353881	0	TTAAAAG	751	245	A	T	0.401826
3433	A	18	509	184	0	41	0.0412574	1	0.361493	0.00196464	0.0353635	1	0.361493	0	TAAAAGG	879	301	A	T	0.404715
3444	A	28	509	154	7	40	0.0626186	1	0.324478	0.0208729	0.0550098	1	0.302554	0.0137525	AAAAGGG	931	277	A	T	0.40797
3457	G	444	128	14	0	34	1	0.29955	0.0315315	0	1	0.288288	0.0315315	0	AAAGGGA	779	217	G	A	0.331081
3469	G	895	133	20	0	48	1	0.150384	0.0219539	0.00109769	1	0.148603	0.0223464	0	AAGGGAT	1655	196	G	A	0.173436
3481	G	529	86	20	2	46	1	0.194495	0.0366972	0.00550459	1	0.162571	0.0378072	0.00378072	AGGGATT	992	182	G	A	0.236697
3493	A	20	953	21	11	59	0.0205973	1	0.0216272	0.015448	0.0209864	1	0.0220357	0.0115425	GGGATTT	1787	28	A	G	0.0576725	0.324739	0.252383
3504	T	6	134	544	2	49	0.0110294	0.246324	1	0.00367647	0.0110294	0.246324	1	0.00367647	GGATTTA	1010	248	T	A
3516	T	1	34	585	117	50	0.00512821	0.0598291	1	0.249573	0.0017094	0.0581197	1	0.2	GATTTAA	1055	234	T	C
3528	T	75	28	526	12	46	0.142586	0.0532319	1	0.0304183	0.142586	0.0532319	1	0.0228137	ATTTAAA	966	100	T	G
3539	A	4	671	34	15	51	0.00596125	1	0.0506706	0.0223547	0.00596125	1	0.0506706	0.0223547	TTTAAAA	1225	46	A	T
3551	A	99	474	1	9	49	0.208861	1	0.0126582	0.0189873	0.208861	1	0.0021097	0.0189873	TTAAAAA	860	147	A	G
3562	A	4	586	0	2	51	0.00658979	1	0	0.00658979	0.00682594	1	0	0.00341297	TAAAAAC	1088	7	A	C
3574	A	4	593	1	129	30	0.0084317	1	0.00505902	0.217538	0.00674536	1	0.00168634	0.217538	AAAAACG	1064	206	A	C
3586	A	8	614	11	10	30	0.014658	1	0.0179153	0.0179153	0.0130293	1	0.0179153	0.0162866	AAAACGA	1119	15	A	T
3597	C	69	25	6	505	23	0.148515	0.049505	0.0356436	1	0.136634	0.049505	0.0118812	1	AAACGAG	931	104	C	G
3610	G	293	273	7	16	13	1	0.931741	0.0238908	0.0716724	1	0.931741	0.0238908	0.0546075	AACGAGA	515	488	G	A
3622	A	7	770	62	1	34	0.0103896	1	0.12987	0.0025974	0.00909091	1	0.0805195	0.0012987	ACGAGAC	1449	166	A	T
3633	G	320	129	20	10	13	1	0.419753	0.0617284	0.0308642	1	0.403125	0.0625	0.03125	CGAGACA	564	286	G	A
3646	A	10	647	10	125	49	0.0151745	1	0.0151745	0.215478	0.015456	1	0.015456	0.193199	GAGACAG	1265	255	A	C
3657	C	90	65	2	426	39	0.211268	0.164319	0.00938967	1	0.211268	0.152582	0.00469484	1	AGACAGA	795	125	C	G
3669	A	3	657	16	14	48	0.00761035	1	0.0243531	0.0258752	0.00456621	1	0.0243531	0.021309	GACAGAA	1260	25	A	C
3681	G	368	11	4	1	28	1	0.0461957	0.013587	0.00815217	1	0.0298913	0.0108696	0.00271739	ACAGAAA	649	24	G	A
3693	A	21	844	142	0	50	0.0248815	1	0.174171	0.00118483	0.0248815	1	0.168246	0	CAGAAAC	1606	262	A	T
3705	A	16	412	174	19	30	0.0412621	1	0.424757	0.0509709	0.038835	1	0.42233	0.0461165	AGAAACG	759	326	A	T
3717	A	194	458	21	11	34	0.443231	1	0.0480349	0.0240175	0.423581	1	0.0458515	0.0240175	GAAACGA	865	332	A	G
3727	C	45	29	10	529	39	0.20442	0.053407	0.0276243	1	0.0850662	0.0548204	0.0189036	1	AAACGAG	1052	166	C	G
3740	G	333	123	19	7	23	1	0.531532	0.0570571	0.048048	1	0.369369	0.0570571	0.021021	AACGAGT	587	348	G	A
3752	A	23	839	32	5	50	0.0271868	1	0.0378251	0.00945626	0.0274136	1	0.0381406	0.00595948	ACGAGTT	1652	42	A	T
3764	G	341	168	25	0	24	1	0.533724	0.085044	0.00293255	1	0.492669	0.0733138	0	CGAGTTG	601	330	G	A
3776	T	34	17	617	3	43	0.0567261	0.0291734	1	0.00648298	0.0551053	0.0275527	1	0.00486224	GAGTTGG	1211	43	T	G
3788	T	48	174	562	6	38	0.0907473	0.309609	1	0.0124555	0.0854093	0.309609	1	0.0106762	AGTTGGA	1083	287	T	A
3800	G	676	23	151	0	46	1	0.0338733	0.232695	0	1	0.0340237	0.223373	0	GTTGGAA	1327	300	G	T
3813	G	555	12	10	2	43	1	0.036036	0.0288288	0.0036036	1	0.0216216	0.018018	0.0036036	TTGGAAA	1048	20	G	A
3825	A	19	761	13	108	46	0.0262812	1	0.0236531	0.185283	0.0249671	1	0.0170828	0.141919	TGGAAAT	1460	233	A	C
3836	A	15	553	23	0	50	0.027027	1	0.045045	0.00720721	0.0271248	1	0.0415913	0	GGAAATA	1072	29	A	T
3848	A	80	564	10	6	50	0.147163	1	0.0177305	0.0106383	0.141844	1	0.0177305	0.0106383	GAAATAT	1040	108	A	G
3859	T	16	19	504	118	51	0.0357143	0.0376984	1	0.234127	0.031746	0.0376984	1	0.234127	AAATATG	999	194	T	C
3870	A	24	669	21	74	59	0.0493274	1	0.0313901	0.130045	0.0358744	1	0.0313901	0.110613	AATATGC	1303	143	A	C
3881	T	0	22	595	18	46	0.0249584	0.0366057	1	0.0482529	0	0.0369748	1	0.0302521	ATATGCA	1198	37	T	C
3894	G	842	22	14	4	54	1	0.025522	0.0208817	0.0116009	1	0.0261283	0.0166271	0.00475059	TATGCAG	1711	31	G	T
3906	C	40	4	83	518	51	0.0772201	0.0173745	0.202703	1	0.0772201	0.00772201	0.160232	1	ATGCAGC	988	173	C	T
3918	A	35	499	13	26	46	0.0701403	1	0.0280561	0.0521042	0.0701403	1	0.0260521	0.0521042	TGCAGCC	962	45	A	C
3930	G	286	111	12	4	13	1	0.388112	0.0454545	0.027972	1	0.388112	0.041958	0.013986	GCAGCCT	485	189	G	A
3942	C	13	26	129	436	18	0.0298165	0.059633	0.295872	1	0.0298165	0.059633	0.295872	1	CAGCCTG	816	214	C	T
3954	C	310	137	4	431	18	0.71954	0.331034	0.0114943	1	0.719258	0.317865	0.00928074	1	AGCCTGT	825	548	C	G
3966	T	119	0	429	9	18	0.277389	0.00932401	1	0.02331	0.277389	0	1	0.020979	GCCTGTA	839	217	T	G
3978	G	995	204	10	3	43	1	0.228141	0.0100503	0.00301508	1	0.205025	0.0100503	0.00301508	CCTGTAA	1939	377	G	A
3991	T	29	170	330	1	24	0.10303	0.515152	1	0.0151515	0.0878788	0.515152	1	0.0030303	CTGTAAT	634	308	T	A
4002	A	13	453	160	3	30	0.0286976	1	0.353201	0.0154525	0.0286976	1	0.353201	0.00662252	TGTAATG	841	296	A	T
4014	A	49	409	10	177	30	0.119804	1	0.0244499	0.432763	0.119804	1	0.0244499	0.432763	GTAATGG	774	312	A	C
4025	T	2	19	554	22	37	0.0288809	0.034296	1	0.0397112	0.00361011	0.034296	1	0.0397112	TAATGGA	1101	30	T	C
4038	G	1170	25	16	16	56	1	0.0213675	0.0179487	0.0188034	1	0.0213675	0.0136752	0.0136752	AATGGAA	2302	34	G	T
4050	G	402	200	13	4	24	1	0.537313	0.0422886	0.00995025	1	0.497512	0.0323383	0.00995025	ATGGAAT	757	399	G	A
4062	A	19	703	26	130	43	0.0268741	1	0.0367751	0.183876	0.027027	1	0.0369844	0.184922	TGGAATC	1383	214	A	C
4074	A	4	637	13	35	37	0.00627943	1	0.0204082	0.0627943	0.00627943	1	0.0204082	0.0549451	GGAATCT	1242	58	A	C
4085	T	3	141	518	7	34	0.00579151	0.272201	1	0.019305	0.00579151	0.272201	1	0.0135135	GAATCTG	1020	226	T	A
4096	C	17	53	89	637	51	0.0366412	0.0824427	0.143511	1	0.0266876	0.0832025	0.139717	1	AATCTGA	1314	202	C	T
4109	T	12	146	454	14	38	0.0396476	0.332599	1	0.0440529	0.0264317	0.321586	1	0.030837	ATCTGAC	867	231	T	A
4122	G	658	5	12	114	50	1	0.0136778	0.0258359	0.237082	1	0.00759878	0.0182371	0.173252	TCTGACA	1271	263	G	C
4134	A	19	819	8	5	59	0.026862	1	0.019536	0.00610501	0.023199	1	0.00976801	0.00610501	CTGACAA	1630	33	A	G
4144	C	1	18	3	538	24	0.003663	0.043956	0.00732601	1	0.00185874	0.0334572	0.00557621	1	TGACAAT	1075	32	C	A
4156	A	3	461	18	15	18	0.00650759	1	0.0477223	0.032538	0.00650759	1	0.0390456	0.032538	GACAATA	887	26	A	T
4167	A	80	443	2	15	18	0.178971	1	0.0111857	0.0380313	0.180587	1	0.00451467	0.03386	ACAATAC	875	114	A	G
4179	T	7	331	343	18	13	0.0204082	0.965015	1	0.0524781	0.0204082	0.965015	1	0.0524781	CAATACA	661	657	T	A
4191	A	91	596	15	6	23	0.161074	1	0.0251678	0.0134228	0.152685	1	0.0251678	0.0100671	AATACAC	1177	138	A	G
4202	C	1	43	96	473	18	0.010395	0.0893971	0.212058	1	0.00211416	0.0909091	0.20296	1	ATACACA	956	169	C	T
4214	A	276	412	7	11	13	0.723301	1	0.0194175	0.026699	0.669903	1	0.0169903	0.026699	TACACAG	762	507	A	G
4225	C	23	8	100	431	23	0.0732265	0.0228833	0.281465	1	0.0533643	0.0185615	0.232019	1	ACACAGA	868	210	C	T
4237	A	25	579	3	18	31	0.044905	1	0.00690846	0.0310881	0.0431779	1	0.00518135	0.0310881	CACAGAA	1145	38	A	G
4249	G	252	18	149	0	13	1	0.0714286	0.611111	0.00793651	1	0.0714286	0.59127	0	ACAGAAT	430	269	G	T
4262	A	25	692	21	161	50	0.0361272	1	0.0303468	0.232659	0.0361272	1	0.0303468	0.232659	CAGAATG	1362	270	A	C
4274	A	60	542	141	8	46	0.110701	1	0.260148	0.0166052	0.110701	1	0.260148	0.0147601	AGAATGT	1073	262	A	T
4286	T	12	16	432	126	39	0.0462963	0.0393519	1	0.300926	0.0277778	0.037037	1	0.291667	GAATGTA	840	215	T	C
4298	G	1149	32	35	5	56	1	0.0278503	0.0304613	0.00435161	1	0.0278503	0.0304613	0.00435161	AATGTAT	2251	63	G	T
4309	T	38	76	400	3	35	0.0960591	0.258621	1	0.00738916	0.095	0.19	1	0.0075	ATGTATC	803	163	T	A
4321	A	11	617	19	23	50	0.0208668	1	0.0304976	0.0369181	0.0178282	1	0.0307942	0.0372771	TGTATCT	1253	29	A	C
4332	T	8	86	550	0	49	0.0272727	0.218182	1	0.0163636	0.0145455	0.156364	1	0	GTATCTC	1093	201	T	A
4345	C	12	150	15	586	51	0.0238908	0.276451	0.0273038	1	0.0204778	0.255973	0.0255973	1	TATCTCG	1166	264	C	A
4357	T	18	151	474	19	23	0.0400844	0.318565	1	0.0400844	0.0379747	0.318565	1	0.0400844	ATCTCGA	937	236	T	A
4369	C	80	22	71	428	23	0.181818	0.0545455	0.161364	1	0.186916	0.0514019	0.165888	1	TCTCGAA	876	131	C	T
4382	G	325	294	112	7	13	1	0.910769	0.344615	0.0338462	1	0.904615	0.344615	0.0215385	CTCGAAA	582	553	G	A
4394	A	13	461	88	2	24	0.0303688	1	0.275488	0.00650759	0.0281996	1	0.190889	0.00433839	TCGAAAA	891	224	A	T
4405	A	2	546	14	137	30	0.00536673	1	0.0268336	0.268336	0.003663	1	0.025641	0.250916	CGAAAAA	1110	259	A	C
4417	A	6	383	132	7	23	0.0156658	1	0.375979	0.0339426	0.0156658	1	0.344648	0.0182768	GAAAAAG	741	249	A	T
4429	A	155	520	10	15	49	0.298077	1	0.025	0.0288462	0.298077	1	0.0192308	0.0288462	AAAAAGA	1031	247	A	G
4441	A	8	738	16	4	51	0.0108401	1	0.0284553	0.00542005	0.0108401	1	0.0216802	0.00542005	AAAAGAT	1484	23	A	G
4452	G	294	106	27	10	18	1	0.360544	0.0952381	0.0340136	1	0.360544	0.0918367	0.0340136	AAAGATC	513	202	G	A
4464	A	13	1093	15	23	59	0.0118939	1	0.0155535	0.021043	0.0118939	1	0.0137237	0.021043	AAGATCT	2211	28	A	C
4474	T	4	105	494	2	39	0.0101215	0.350202	1	0.0202429	0.00809717	0.212551	1	0.00404858	AGATCTG	987	336	T	A
4487	C	17	22	5	669	49	0.0328849	0.0328849	0.00896861	1	0.0254111	0.0328849	0.00747384	1	GATCTGA	1319	24	C	A
4499	T	1	26	477	161	40	0.0167715	0.0649895	1	0.337526	0.00209644	0.0545073	1	0.337526	ATCTGAA	960	316	T	C
4512	G	517	15	1	142	40	1	0.0348162	0.0212766	0.294004	1	0.0290135	0.00193424	0.274662	TCTGAAA	992	268	G	C
4524	A	20	842	3	23	51	0.023753	1	0.00593824	0.0285036	0.023753	1	0.00356295	0.0273159	CTGAAAA	1712	37	A	G
4535	A	6	490	2	12	43	0.0183673	1	0.00408163	0.0265306	0.0122449	1	0.00408163	0.0244898	TGAAAAC	976	17	A	G
4547	A	3	415	122	15	49	0.00722892	1	0.313253	0.0361446	0.00722892	1	0.293976	0.0361446	GAAAACC	810	219	A	T
4558	A	4	657	2	19	49	0.00757576	1	0.00454545	0.0287879	0.00608828	1	0.00304414	0.0289193	AAAACCC	1336	30	A	C
4570	C	0	122	5	484	40	0.00619835	0.252066	0.0123967	1	0	0.252066	0.0103306	1	AAACCCA	970	214	C	A
4582	C	7	20	110	505	40	0.029703	0.039604	0.217822	1	0.0138614	0.039604	0.217822	1	AACCCAA	1013	178	C	T
4594	C	6	175	6	479	39	0.0208768	0.388309	0.0146138	1	0.0125261	0.365344	0.0125261	1	ACCCAAT	941	335	C	A
4605	A	8	363	156	11	30	0.0220386	1	0.435262	0.030303	0.0220386	1	0.429752	0.030303	CCCAATA	696	279	A	T
4617	A	9	389	7	148	30	0.0282776	1	0.0231362	0.380463	0.0231362	1	0.0179949	0.380463	CCAATAA	755	260	A	C
4629	T	80	9	445	14	40	0.195506	0.0224719	1	0.0314607	0.179775	0.0202247	1	0.0314607	CAATAAT	875	138	T	G
4641	A	15	680	21	21	51	0.0235294	1	0.0308824	0.0352941	0.0220588	1	0.0308824	0.0308824	AATAATA	1340	32	A	T
4653	A	4	439	136	8	34	0.00911162	1	0.309795	0.0182232	0.00911162	1	0.309795	0.0182232	ATAATAT	876	270	A	T
4664	T	3	10	568	0	41	0.0190972	0.0173611	1	0.00520833	0.00528169	0.0176056	1	0	TAATATC	1132	18	T	G
4676	A	12	612	13	166	43	0.0228758	1	0.0212418	0.344771	0.0196078	1	0.0212418	0.271242	AATATCG	1212	372	A	C
4688	T	7	9	573	9	41	0.017452	0.0226876	1	0.0226876	0.0122164	0.0157068	1	0.0157068	ATATCGA	1120	48	T	C
4700	C	0	110	22	524	39	0.00763359	0.248092	0.0438931	1	0	0.209924	0.0419847	1	TATCGAT	1049	211	C	A
4713	G	267	117	34	12	18	1	0.438202	0.127341	0.0674157	1	0.438202	0.127341	0.0449438	ATCGATT	501	205	G	A
4725	A	11	551	128	15	43	0.0199637	1	0.235935	0.0272232	0.0199637	1	0.232305	0.0272232	TCGATTC	1065	238	A	T
4736	T	6	156	480	19	41	0.0123967	0.32438	1	0.0454545	0.0125	0.325	1	0.0395833	CGATTCT	930	292	T	A
4749	T	0	2	582	124	49	0	0.00687285	1	0.225086	0	0.00343643	1	0.213058	GATTCTA	1110	253	T	C
4761	C	5	96	9	694	51	0.00720461	0.157061	0.0144092	1	0.00720461	0.138329	0.0129683	1	ATTCTAA	1363	167	C	A
4773	T	4	86	397	29	39	0.0100756	0.279597	1	0.0730479	0.0100756	0.216625	1	0.0730479	TTCTAAT	754	186	T	A
4784	A	2	436	133	0	38	0.00688073	1	0.305046	0.00229358	0.00458716	1	0.305046	0	TCTAATA	849	250	A	T
4795	A	4	655	4	9	50	0.0167939	1	0.010687	0.0137405	0.00610687	1	0.00610687	0.0137405	CTAATAC	1286	17	A	G
4807	T	4	14	556	11	51	0.0143885	0.0251799	1	0.0215827	0.00719424	0.0251799	1	0.0197842	TAATACA	1057	14	T	G
4819	A	1	697	16	5	51	0.0071736	1	0.0229555	0.00860832	0.00143472	1	0.0229555	0.0071736	AATACAA	1336	22	A	T
4830	C	0	127	6	448	43	0.00659341	0.279121	0.021978	1	0	0.283482	0.0133929	1	ATACAAT	885	225	C	A
4841	A	65	338	8	10	34	0.234104	1	0.0231214	0.0346821	0.192308	1	0.0236686	0.0295858	TACAATA	639	122	A	G
4853	A	3	438	0	127	34	0.0205479	1	0.0159817	0.358447	0.00684932	1	0	0.289954	ACAATAT	820	262	A	C
4866	T	3	6	554	12	41	0.00902527	0.0108303	1	0.0288809	0.00541516	0.0108303	1	0.0216606	CAATATA	1033	23	T	C
4877	A	117	625	12	1	43	0.312	1	0.0192	0.0128	0.1872	1	0.0192	0.0016	AATATAA	1187	333	A	G
4889	T	3	13	441	82	34	0.0430839	0.0294785	1	0.30839	0.00680272	0.0294785	1	0.185941	ATATAAG	820	217	T	C
4901	A	22	526	16	3	41	0.0475285	1	0.0304183	0.0095057	0.0418251	1	0.0304183	0.00570342	TATAAGC	973	29	A	G
4913	A	3	475	4	19	34	0.0105263	1	0.0126316	0.0568421	0.00631579	1	0.00842105	0.04	ATAAGCT	875	28	A	C
4925	G	288	4	134	2	31	1	0.020339	0.501695	0.0338983	1	0.0138889	0.465278	0.00694444	TAAGCTG	541	232	G	T
4938	C	36	9	3	713	48	0.0504909	0.0126227	0.00841515	1	0.0504909	0.0126227	0.00420757	1	AAGCTGC	1360	51	C	G
4950	T	4	2	629	35	27	0.0158983	0.00476948	1	0.0556439	0.0063593	0.00317965	1	0.0556439	AGCTGCA	1168	62	T	C
4962	G	678	16	150	10	28	1	0.0231884	0.24058	0.015942	1	0.0235988	0.221239	0.0147493	GCTGCAA	1308	296	G	T
4974	C	205	13	5	462	28	0.503198	0.0298507	0.010661	1	0.443723	0.0281385	0.0108225	1	CTGCAAT	900	432	C	G
4986	A	15	347	99	14	20	0.0518732	1	0.317003	0.0403458	0.0432277	1	0.285303	0.0403458	TGCAATC	646	173	A	T
4998	A	15	506	8	26	30	0.0296443	1	0.0177866	0.0513834	0.0296443	1	0.0158103	0.0513834	GCAATCT	938	30	A	C
5009	T	4	12	584	4	34	0.00677966	0.0220339	1	0.0135593	0.00684932	0.0205479	1	0.00684932	CAATCTT	1181	22	T	A
5021	C	6	169	18	650	51	0.00923077	0.267692	0.0292308	1	0.00923077	0.26	0.0276923	1	AATCTTG	1244	293	C	A
5033	T	27	8	547	18	45	0.053286	0.0142096	1	0.0319716	0.0493601	0.0146252	1	0.0329068	ATCTTGT	1097	36	T	G
5046	T	4	141	572	5	45	0.013986	0.267483	1	0.0157343	0.00699301	0.246503	1	0.00874126	TCTTGTA	1092	252	T	A
5058	G	769	28	124	5	51	1	0.0364109	0.178153	0.0130039	1	0.0364109	0.161248	0.00650195	CTTGTAT	1447	270	G	T
5070	T	22	8	476	11	43	0.0462185	0.0168067	1	0.0231092	0.0462185	0.0168067	1	0.0231092	TTGTATA	910	30	T	G
5081	A	5	699	12	2	51	0.0126582	1	0.0225035	0.00281294	0.00715308	1	0.0171674	0.00286123	TGTATAT	1339	16	A	T
5093	T	0	18	454	135	45	0	0.0396476	1	0.310573	0	0.0396476	1	0.297357	GTATATA	870	228	T	C
5104	A	8	577	12	133	51	0.0138648	1	0.0207972	0.230503	0.0138648	1	0.0207972	0.230503	TATATAT	1086	221	A	C
5116	T	0	120	487	7	39	0.00205339	0.246407	1	0.0143737	0	0.246407	1	0.0143737	ATATATT	956	223	T	A
5127	A	3	446	13	135	34	0.00672646	1	0.029148	0.307175	0.00672646	1	0.029148	0.302691	TATATTA	839	224	A	C
5139	T	0	41	622	14	45	0	0.0659164	1	0.0289389	0	0.0659164	1	0.022508	ATATTAC	1200	59	T	A
5151	T	7	164	471	28	39	0.0229645	0.34238	1	0.0584551	0.014862	0.348195	1	0.059448	TATTACC	950	314	T	A
5163	A	0	685	139	16	45	0.00145985	1	0.218978	0.0233577	0	1	0.20292	0.0233577	ATTACCA	1300	271	A	T
5174	C	122	34	5	461	41	0.343158	0.0905263	0.0168421	1	0.264642	0.0737527	0.010846	1	TTACCAC	910	263	C	G
5187	C	5	6	103	497	36	0.0120724	0.0120724	0.263581	1	0.0100604	0.0120724	0.207243	1	TACCACT	943	218	C	T
5198	A	15	480	16	8	43	0.0345528	1	0.0609756	0.0182927	0.03125	1	0.0333333	0.0166667	ACCACTA	942	31	A	T
5210	C	41	23	0	458	36	0.159389	0.0567686	0.0152838	1	0.0895197	0.0502183	0	1	CCACTAT	882	107	C	G
5223	T	11	7	554	10	40	0.0232143	0.0142857	1	0.0196429	0.0198556	0.0126354	1	0.0180505	CACTATG	1124	30	T	G
5234	A	22	595	81	0	38	0.0397351	1	0.236755	0	0.0369748	1	0.136134	0	ACTATGT	1197	301	A	T
5247	T	4	20	559	6	38	0.0106007	0.0371025	1	0.0176678	0.00715564	0.0357782	1	0.0107335	CTATGTA	1132	29	T	A
5259	G	577	22	127	0	36	1	0.0381282	0.275563	0	1	0.0381282	0.220104	0	TATGTAG	1097	339	G	T
5272	T	19	6	536	11	39	0.0354478	0.011194	1	0.0242537	0.0354478	0.011194	1	0.0205224	ATGTAGT	1053	34	T	G
5283	A	9	493	133	0	41	0.0182556	1	0.361055	0.0020284	0.0182556	1	0.269777	0	TGTAGTT	955	343	A	T
5295	G	229	8	140	0	16	1	0.0391304	0.769565	0.0217391	1	0.0349345	0.611354	0	GTAGTTT	406	336	G	T
5308	T	17	1	407	112	34	0.041769	0.002457	1	0.309582	0.041769	0.002457	1	0.275184	TAGTTTT	826	215	T	C
5320	T	7	81	622	6	45	0.011254	0.130225	1	0.0096463	0.011254	0.130225	1	0.0096463	AGTTTTT	1273	120	T	A
5332	T	1	36	491	92	37	0.00407332	0.0753564	1	0.189409	0.00203666	0.0733198	1	0.187373	GTTTTTT	1011	154	T	C
5344	T	0	80	572	26	50	0	0.157343	1	0.048951	0	0.13986	1	0.0454545	TTTTTTT	1165	144	T	A
5356	T	35	51	566	5	34	0.065371	0.120141	1	0.0106007	0.0618375	0.090106	1	0.00883392	TTTTTTC	1166	103	T	A
5368	T	2	26	633	30	39	0.0110585	0.0631912	1	0.0473934	0.00315956	0.0410742	1	0.0473934	TTTTTCA	1327	53	T	A
5380	T	7	15	694	11	39	0.0115274	0.0244957	1	0.0158501	0.0100865	0.0216138	1	0.0158501	TTTTCAC	1442	22	T	C
5392	C	0	3	215	494	30	0	0.0101215	0.441296	1	0	0.00607287	0.435223	1	TTTCACA	1000	456	C	T
5402	A	2	316	195	5	18	0.00949367	1	0.651899	0.0221519	0.00632911	1	0.617089	0.0158228	TTCACAG	612	381	A	T
5414	C	0	76	38	440	24	0.00227273	0.172727	0.0886364	1	0	0.172727	0.0863636	1	TCACAGT	892	131	C	A
5424	A	16	321	8	92	13	0.169697	1	0.0515152	0.309091	0.0498442	1	0.0249221	0.286604	CACAGTT	699	211	A	C
5439	G	253	122	6	19	10	1	0.837945	0.027668	0.083004	1	0.482213	0.0237154	0.0750988	ACAGTTT	504	448	G	A
5450	T	35	44	358	3	20	0.117318	0.173184	1	0.0111732	0.0977654	0.122905	1	0.00837989	CAGTTTT	749	103	T	A
5462	T	6	0	624	8	39	0.0128205	0.00320513	1	0.0176282	0.00961538	0	1	0.0128205	AGTTTTC	1319	14	T	C
5474	T	9	1	571	17	56	0.0175131	0.0122592	1	0.0350263	0.0157618	0.00175131	1	0.0297723	GTTTTCG	1236	28	T	C
5486	T	8	100	492	3	50	0.0182927	0.231707	1	0.0101626	0.0162602	0.203252	1	0.00609756	TTTTCGG	1037	214	T	A
5498	C	14	120	59	421	45	0.0356295	0.285036	0.140143	1	0.0332542	0.285036	0.140143	1	TTTCGGT	904	222	C	A
5511	G	261	35	116	52	30	1	0.141762	0.444444	0.229885	1	0.1341	0.444444	0.199234	TTCGGTT	554	200	G	T
5523	G	653	17	35	3	56	1	0.0260337	0.0535988	0.00918836	1	0.0260337	0.0535988	0.00459418	TCGGTTT	1430	41	G	T
5535	T	121	120	336	0	41	0.360119	0.357143	1	0	0.360119	0.357143	1	0	CGGTTTA	702	230	T	G
5547	T	22	56	523	94	50	0.0458891	0.107075	1	0.179732	0.042065	0.107075	1	0.179732	GGTTTAA	1132	172	T	C
5559	T	16	78	463	25	50	0.0367171	0.185745	1	0.062635	0.0345572	0.168467	1	0.0539957	GTTTAAT	985	158	T	A
5570	A	11	458	69	108	51	0.0327511	1	0.150655	0.235808	0.0240175	1	0.150655	0.235808	TTTAATG	1009	203	A	C
5581	A	27	365	94	27	45	0.0767123	1	0.29589	0.0739726	0.0739726	1	0.257534	0.0739726	TTAATGA	823	189	A	T
5593	T	5	70	488	3	50	0.016129	0.141129	1	0.00806452	0.0102459	0.143443	1	0.00614754	TAATGAC	1082	126	T	A
5606	G	672	101	92	12	56	1	0.151786	0.138393	0.0178571	1	0.150298	0.136905	0.0178571	AATGACA	1491	209	G	A
5618	A	110	548	7	84	50	0.209854	1	0.0145985	0.153285	0.20073	1	0.0127737	0.153285	ATGACAC	1200	223	A	G
5629	C	43	98	3	427	45	0.131148	0.229508	0.0117096	1	0.100703	0.229508	0.00702576	1	TGACACT	923	200	C	A
5641	A	27	256	77	67	34	0.113281	1	0.441406	0.265625	0.105469	1	0.300781	0.261719	GACACTT	524	200	A	T
5652	C	4	45	55	416	45	0.026253	0.109785	0.286396	1	0.00961538	0.108173	0.132212	1	ACACTTA	913	203	C	T
5665	T	6	82	456	60	38	0.0131579	0.25	1	0.138158	0.0131579	0.179825	1	0.131579	CACTTAC	994	217	T	A
5678	T	9	31	507	118	31	0.0197239	0.061144	1	0.240631	0.0177515	0.061144	1	0.232742	ACTTACG	1113	231	T	C
5689	A	4	434	132	44	30	0.0183066	1	0.343249	0.100686	0.00921659	1	0.304147	0.101382	CTTACGT	973	308	A	T
5701	C	123	63	28	387	27	0.4677	0.162791	0.124031	1	0.317829	0.162791	0.0723514	1	TTACGTT	848	357	C	G
5714	G	286	7	82	53	20	1	0.0244755	0.325175	0.202797	1	0.0244755	0.286713	0.185315	TACGTTA	588	161	G	T
5727	T	51	5	474	5	31	0.118143	0.0147679	1	0.0126582	0.107595	0.0105485	1	0.0105485	ACGTTAC	1039	84	T	G
5739	T	13	83	473	7	35	0.0274841	0.17759	1	0.0169133	0.0274841	0.175476	1	0.0147992	CGTTACT	1035	158	T	A
5750	A	18	432	160	3	35	0.0439815	1	0.400463	0.00694444	0.0416667	1	0.37037	0.00694444	GTTACTG	955	346	A	T
5761	C	20	132	31	395	24	0.0594059	0.378713	0.106436	1	0.0506329	0.334177	0.078481	1	TTACTGT	882	329	C	A
5774	T	4	44	403	164	21	0.0148883	0.114144	1	0.406948	0.00992556	0.109181	1	0.406948	TACTGTT	863	347	T	C
5786	G	733	13	148	34	41	1	0.0174263	0.203753	0.0455764	1	0.0177353	0.20191	0.0463847	ACTGTTA	1658	319	G	T
5799	T	109	17	455	7	31	0.250549	0.0395604	1	0.0153846	0.23956	0.0373626	1	0.0153846	CTGTTAT	988	226	T	G
5811	T	141	4	453	0	31	0.318777	0.010917	1	0.00218341	0.311258	0.00883002	1	0	TGTTATA	1007	275	T	G
5823	A	50	430	72	61	38	0.12093	1	0.167442	0.169767	0.116279	1	0.167442	0.14186	GTTATAC	929	126	A	C
5834	T	17	108	370	25	22	0.0458221	0.304582	1	0.0889488	0.0459459	0.291892	1	0.0675676	TTATACT	798	247	T	A
5846	A	36	400	77	3	22	0.1175	1	0.1925	0.0075	0.09	1	0.1925	0.0075	TATACTT	836	125	A	T
5857	C	17	141	18	404	19	0.0540541	0.577396	0.0515971	1	0.0420792	0.34901	0.0445545	1	ATACTTG	906	472	C	A
5870	T	18	58	446	56	22	0.0470852	0.156951	1	0.136771	0.0403587	0.130045	1	0.125561	TACTTGC	1032	100	T	A
5883	T	8	6	621	12	31	0.0128824	0.00966184	1	0.0241546	0.0128824	0.00966184	1	0.0193237	ACTTGCA	1423	20	T	C
5895	G	518	116	111	6	27	1	0.245174	0.214286	0.011583	1	0.223938	0.214286	0.011583	CTTGCAG	1154	225	G	A
5907	C	89	38	17	393	27	0.224181	0.0982368	0.0428212	1	0.226463	0.0966921	0.043257	1	TTGCAGA	902	171	C	G
5919	A	5	309	3	172	22	0.0194175	1	0.012945	0.556634	0.0161812	1	0.00970874	0.556634	TGCAGAT	617	377	A	C
5931	G	170	46	6	142	11	1	0.276471	0.0352941	0.870588	1	0.270588	0.0352941	0.835294	GCAGATT	340	294	G	C
5944	A	26	820	12	143	36	0.0353659	1	0.0182927	0.17439	0.0317073	1	0.0146341	0.17439	CAGATTA	1815	286	A	C
5955	T	8	133	383	141	26	0.0261097	0.35248	1	0.4047	0.0208877	0.347258	1	0.368146	AGATTAC	873	316	T	C
5968	T	0	4	501	68	35	0	0.00998004	1	0.135729	0	0.00798403	1	0.135729	GATTACC	1145	110	T	C
5979	A	0	504	143	20	35	0.00198413	1	0.34127	0.0396825	0	1	0.28373	0.0396825	ATTACCC	1109	364	A	T
5990	C	45	82	23	390	31	0.289744	0.210256	0.0974359	1	0.115385	0.210256	0.0589744	1	TTACCCC	881	224	C	G
6002	C	21	26	2	483	33	0.0766046	0.165631	0.00828157	1	0.0434783	0.0538302	0.00414079	1	TACCCCC	1106	161	C	A
6015	C	8	53	0	497	33	0.028169	0.217304	0	1	0.0160966	0.10664	0	1	ACCCCCT	1126	185	C	A
6027	C	3	67	8	525	38	0.0133333	0.186667	0.0266667	1	0.00571429	0.127619	0.0152381	1	CCCCCTT	1200	157	C	A
6039	C	2	82	15	516	38	0.00968992	0.217054	0.0329457	1	0.00387597	0.158915	0.0290698	1	CCCCTTG	1169	195	C	A
6052	T	17	27	373	155	24	0.0455764	0.075067	1	0.41555	0.0455764	0.0723861	1	0.41555	CCCTTGA	872	334	T	C
6065	T	57	22	506	40	38	0.112648	0.0434783	1	0.083004	0.112648	0.0434783	1	0.0790514	CCTTGAA	1181	95	T	G
6077	G	585	9	78	5	38	1	0.0153846	0.135043	0.0119658	1	0.0153846	0.133333	0.00854701	CTTGAAA	1341	130	G	T
6090	A	98	557	11	13	56	0.193896	1	0.0233393	0.0287253	0.175943	1	0.0197487	0.0233393	TTGAAAA	1256	223	A	G
6101	A	65	451	7	1	33	0.146341	1	0.0155211	0.00443459	0.144124	1	0.0155211	0.00221729	TGAAAAC	975	116	A	G
6112	A	21	365	60	9	31	0.0594595	1	0.227027	0.0297297	0.0575342	1	0.164384	0.0246575	GAAAACG	791	151	A	T
6124	A	127	425	26	3	33	0.390588	1	0.0635294	0.00705882	0.298824	1	0.0611765	0.00705882	AAAACGG	930	337	A	G
6135	C	49	93	0	341	27	0.173021	0.410557	0.00879765	1	0.143695	0.272727	0	1	AAACGGA	807	281	C	A
6148	G	260	33	3	125	22	1	0.153846	0.0153846	0.5	1	0.126923	0.0115385	0.480769	AACGGAG	585	291	G	C
6161	G	471	3	3	35	33	1	0.00849257	0.00849257	0.07431	1	0.00636943	0.00636943	0.07431	ACGGAGT	1079	54	G	C
6173	A	85	533	67	8	51	0.158582	1	0.152985	0.0149254	0.159475	1	0.125704	0.0150094	CGGAGTG	1253	159	A	G
6185	G	219	88	81	1	15	1	0.401826	0.488584	0.0136986	1	0.401826	0.369863	0.00456621	GGAGTGA	468	194	G	T
6198	T	28	6	421	0	22	0.087886	0.0142518	1	0	0.0665083	0.0142518	1	0	GAGTGAC	987	59	T	G
6209	G	584	1	127	0	38	1	0.00508475	0.277966	0.00169492	1	0.00171233	0.217466	0	AGTGACG	1417	376	G	T
6222	A	101	384	47	41	24	0.278646	1	0.130208	0.174479	0.263021	1	0.122396	0.106771	GTGACGT	872	228	A	G
6233	C	17	97	12	375	24	0.0453333	0.314667	0.0506667	1	0.0453333	0.258667	0.032	1	TGACGTT	902	233	C	A
6246	G	307	20	14	37	18	1	0.0651466	0.0456026	0.14658	1	0.0651466	0.0456026	0.120521	GACGTTT	726	55	G	C
6258	T	57	0	311	54	33	0.18328	0.00643087	1	0.209003	0.18328	0	1	0.173633	ACGTTTT	747	104	T	C
6270	T	10	69	448	11	51	0.0223214	0.167411	1	0.0290179	0.0223214	0.154018	1	0.0245536	CGTTTTC	1079	130	T	A
6282	T	8	15	404	73	30	0.02457	0.039312	1	0.19656	0.019802	0.0371287	1	0.180693	GTTTTCA	995	137	T	C
6295	T	1	15	434	106	26	0.00460829	0.0345622	1	0.24424	0.00230415	0.0345622	1	0.24424	TTTTCAG	1046	212	T	C
6306	C	5	1	140	422	32	0.0116279	0.00232558	0.355814	1	0.0118483	0.00236967	0.331754	1	TTTCAGC	1070	352	C	T
6317	A	1	235	27	122	14	0.0168067	1	0.155462	0.693277	0.00425532	1	0.114894	0.519149	TTCAGCA	588	388	A	C
6330	G	202	38	4	95	14	1	0.188119	0.0247525	0.549505	1	0.188119	0.019802	0.470297	TCAGCAC	487	195	G	C
6342	C	73	1	0	366	23	0.23224	0.00546448	0.00546448	1	0.199454	0.00273224	0	1	CAGCACC	895	182	C	G
6354	A	20	296	5	110	21	0.101351	1	0.0168919	0.391892	0.0675676	1	0.0168919	0.371622	AGCACCT	748	200	A	C
6366	C	11	43	4	405	31	0.0271605	0.106173	0.0320988	1	0.0271605	0.106173	0.00987654	1	GCACCTC	999	65	C	A
6378	C	44	6	2	486	38	0.162551	0.0123457	0.00617284	1	0.090535	0.0123457	0.00411523	1	CACCTCC	1222	158	C	G
6390	T	80	0	366	76	30	0.381081	0.00810811	1	0.205405	0.218579	0	1	0.20765	ACCTCCG	971	330	T	G
6403	C	102	0	53	446	38	0.313901	0	0.118834	1	0.2287	0	0.118834	1	CCTCCGC	1161	323	C	G
6415	C	28	0	4	485	38	0.0639175	0	0.0185567	1	0.057732	0	0.00824742	1	CTCCGCC	1268	79	C	G
6427	G	269	1	1	125	23	1	0.00371747	0.0185874	0.535316	1	0.00371747	0.00371747	0.464684	TCCGCCG	685	286	G	C
6439	C	57	37	0	353	32	0.163889	0.169444	0	1	0.161473	0.104816	0	1	CCGCCGG	895	121	C	A
6452	C	57	12	11	426	38	0.140845	0.0446009	0.0258216	1	0.133803	0.028169	0.0258216	1	CGCCGGG	1109	91	C	G
6463	G	307	4	0	100	30	1	0.0314465	0	0.396226	1	0.0130293	0	0.325733	GCCGGGC	823	296	G	C
6476	G	527	2	60	9	43	1	0.00948767	0.182163	0.0208729	1	0.00379507	0.113852	0.0170778	CCGGGCC	1421	202	G	T
6489	G	426	0	37	76	38	1	0	0.0915493	0.201878	1	0	0.0868545	0.178404	CGGGCCA	1141	150	G	C
6501	C	74	78	1	275	27	0.269091	0.287273	0.00363636	1	0.269091	0.283636	0.00363636	1	GGGCCAG	711	176	C	A
6513	C	11	21	76	428	39	0.0257009	0.0490654	0.191589	1	0.0257009	0.0490654	0.17757	1	GGCCAGC	1145	168	C	T
6524	A	11	266	97	48	27	0.0407407	1	0.47037	0.196296	0.0413534	1	0.364662	0.180451	GCCAGCT	706	292	A	T
6536	G	186	39	38	68	19	1	0.223404	0.244681	0.489362	1	0.209677	0.204301	0.365591	CCAGCTC	477	168	G	C
6549	C	25	7	70	353	27	0.0708215	0.0226629	0.21813	1	0.0708215	0.01983	0.1983	1	CAGCTCA	927	135	C	T
6562	T	5	1	512	33	35	0.015625	0.00195312	1	0.0761719	0.00976562	0.00195312	1	0.0644531	AGCTCAT	1367	18	T	C
6573	C	1	79	91	379	32	0.0078329	0.219321	0.245431	1	0.00263852	0.208443	0.240106	1	GCTCATT	1036	210	C	T
6585	A	0	432	19	43	42	0	1	0.0486111	0.099537	0	1	0.0439815	0.099537	CTCATTC	1144	45	A	C
6596	T	0	125	333	2	32	0	0.402402	1	0.00600601	0	0.375375	1	0.00600601	TCATTCT	887	339	T	A
6609	T	62	38	490	2	42	0.134694	0.077551	1	0.00408163	0.126531	0.077551	1	0.00408163	CATTCTT	1297	145	T	G
6621	C	16	16	145	447	35	0.0380313	0.0357942	0.324385	1	0.0357942	0.0357942	0.324385	1	ATTCTTA	1237	326	C	T
6633	T	3	11	402	59	28	0.00735294	0.0269608	1	0.144608	0.00746269	0.0273632	1	0.146766	TTCTTAA	1061	98	T	C
6646	T	4	5	412	84	35	0.0194175	0.0242718	1	0.203883	0.00970874	0.0121359	1	0.203883	TCTTAAA	1091	191	T	C
6657	A	3	348	136	12	27	0.0172414	1	0.413793	0.0344828	0.00862069	1	0.390805	0.0344828	CTTAAAG	898	340	A	T
6669	A	3	400	37	0	28	0.0075	1	0.0975	0	0.0075	1	0.0925	0	TTAAAGT	1051	62	A	T
6681	A	0	410	9	0	28	0.00243902	1	0.0292683	0	0	1	0.0219512	0	TAAAGTT	1070	23	A	T
6693	G	285	65	77	1	24	1	0.249123	0.270175	0.00350877	1	0.22807	0.270175	0.00350877	AAAGTTC	776	146	G	T
6704	T	46	101	303	6	42	0.156863	0.346405	1	0.0196078	0.151815	0.333333	1	0.019802	AAGTTCT	810	243	T	A
6716	T	1	40	395	69	43	0.00253165	0.101266	1	0.174684	0.00253165	0.101266	1	0.174684	AGTTCTA	1058	154	T	C
6728	C	0	20	51	452	47	0	0.0483516	0.112088	1	0	0.0442478	0.112832	1	GTTCTAA	1265	51	C	T
6740	T	41	17	279	74	31	0.176678	0.0636042	1	0.261484	0.146953	0.0609319	1	0.265233	TTCTAAT	738	149	T	C
6751	A	48	307	51	14	38	0.264331	1	0.171975	0.0477707	0.156352	1	0.166124	0.0456026	TCTAATA	852	176	A	G
6763	A	42	364	11	0	46	0.23224	1	0.0382514	0	0.115385	1	0.0302198	0	CTAATAC	991	187	A	G
6775	T	49	57	277	11	27	0.33935	0.205776	1	0.0433213	0.176895	0.205776	1	0.0397112	TAATACC	747	220	T	G
6787	A	6	386	68	7	34	0.0699482	1	0.233161	0.0233161	0.015544	1	0.176166	0.0181347	AATACCG	1038	221	A	T
6799	C	1	103	18	300	34	0.00666667	0.446667	0.09	1	0.00333333	0.343333	0.06	1	ATACCGG	949	331	C	A
6812	C	1	28	0	408	34	0.00245098	0.0882353	0.0122549	1	0.00245098	0.0686275	0	1	TACCGGG	1265	85	C	A
6824	G	296	6	5	75	25	1	0.0294118	0.0326797	0.245098	1	0.0202703	0.0168919	0.253378	ACCGGGG	842	190	G	C
6837	G	365	2	0	97	29	1	0.00821918	0.00821918	0.320548	1	0.00547945	0	0.265753	CCGGGGT	970	311	G	C
6849	G	348	1	63	36	29	1	0.0113636	0.272727	0.110795	1	0.00287356	0.181034	0.103448	CGGGGTA	946	229	G	T
6862	G	425	9	22	6	34	1	0.0235294	0.0611765	0.0211765	1	0.0211765	0.0517647	0.0141176	GGGGTAC	1202	59	G	T
6874	T	64	1	285	66	24	0.223776	0.0174825	1	0.300699	0.224561	0.00350877	1	0.231579	GGGTACG	782	226	T	C
6886	A	40	415	45	9	47	0.137349	1	0.108434	0.060241	0.0963855	1	0.108434	0.0216867	GGTACGC	1157	112	A	G
6897	C	13	65	8	353	33	0.15864	0.195467	0.0226629	1	0.0368272	0.184136	0.0226629	1	GTACGCT	1036	117	C	A
6910	G	247	0	10	45	21	1	0.0202429	0.0404858	0.222672	1	0	0.0404858	0.182186	TACGCTG	683	63	G	C
6921	C	71	2	0	410	39	0.271845	0.00970874	0	1	0.173171	0.00487805	0	1	ACGCTGC	1240	314	C	G
6935	T	47	0	365	70	35	0.260274	0	1	0.2	0.128767	0	1	0.191781	CGCTGCG	1026	191	T	C
6946	G	390	1	56	36	33	1	0.00505051	0.141414	0.176768	1	0.0025641	0.14359	0.0923077	GCTGCGG	1138	116	G	C
6959	C	93	0	3	346	28	0.300578	0	0.017341	1	0.268786	0	0.00867052	1	CTGCGGG	1019	189	C	G
6971	G	276	1	7	51	30	1	0.0241379	0.0241379	0.193103	1	0.00362319	0.0253623	0.184783	TGCGGGG	769	102	G	C
6983	G	291	11	18	0	22	1	0.0349206	0.146032	0.0031746	1	0.0378007	0.0618557	0	GCGGGGG	793	126	G	T
6996	G	403	0	11	0	32	1	0.00233645	0.0397196	0	1	0	0.0272953	0	CGGGGGC	1071	54	G	T
7009	G	403	80	3	3	33	1	0.337469	0.00992556	0.00744417	1	0.198511	0.00744417	0.00744417	GGGGGCG	1045	341	G	A
7021	G	360	32	64	2	28	1	0.136111	0.216667	0.0111111	1	0.0888889	0.177778	0.00555556	GGGGCGG	963	187	G	T
7034	C	52	2	20	379	35	0.139842	0.0158311	0.060686	1	0.137203	0.00527704	0.0527704	1	GGGCGGT	1172	58	C	G
7046	G	314	0	8	85	31	1	0.0127389	0.0350318	0.273885	1	0	0.0254777	0.270701	GGCGGTG	875	229	G	C
7059	G	484	0	0	11	48	1	0	0.0103306	0.0227273	1	0	0	0.0227273	GCGGTGA	1402	30	G	T
7070	T	105	0	205	0	28	0.57561	0	1	0.00487805	0.512195	0	1	0	CGGTGAT	566	186	T	G
7082	G	440	25	38	0	30	1	0.154545	0.0909091	0	1	0.0568182	0.0863636	0	GGTGATC	1271	80	G	A
7095	A	60	567	1	3	31	0.107639	1	0.0277778	0.00520833	0.10582	1	0.00176367	0.00529101	GTGATCG	1645	111	A	T
7106	T	0	134	289	3	22	0.00346021	0.557093	1	0.0311419	0	0.463668	1	0.0103806	TGATCGG	818	417	T	A
7118	C	33	19	40	344	25	0.15407	0.116279	0.116279	1	0.0959302	0.0552326	0.116279	1	GATCGGG	1056	177	C	A
7131	G	344	0	0	53	22	1	0	0	0.155807	1	0	0	0.15407	ATCGGGA	1001	122	G	C
7144	G	301	5	0	62	19	1	0.0166113	0	0.212625	1	0.0166113	0	0.20598	TCGGGAA	807	166	G	C
7156	G	322	3	0	13	29	1	0.00931677	0	0.0434783	1	0.00931677	0	0.0403727	CGGGAAA	905	34	G	C
7169	A	118	412	3	2	37	0.291262	1	0.0169903	0.00485437	0.286408	1	0.00728155	0.00485437	GGGAAAG	1133	293	A	G
7180	A	35	348	43	0	32	0.100575	1	0.146552	0	0.100575	1	0.123563	0	GGAAAGG	922	118	A	T
7192	A	6	363	14	68	39	0.0385675	1	0.0385675	0.206612	0.0165289	1	0.0385675	0.187328	GAAAGGC	974	200	A	C
7203	G	240	95	0	19	21	1	0.44898	0	0.106122	1	0.395833	0	0.0791667	AAAGGCG	693	242	G	A
7216	G	551	9	0	0	37	1	0.0272232	0	0.0199637	1	0.0163339	0	0	AAGGCGG	1608	45	G	A
7227	C	85	108	0	231	23	0.411255	0.722944	0	1	0.367965	0.467532	0	1	AGGCGGT	723	422	C	A
7239	G	237	28	59	30	18	1	0.177419	0.28629	0.125	1	0.118143	0.248945	0.126582	GGCGGTC	660	165	G	T
7253	G	329	2	91	12	18	1	0.00607903	0.276596	0.0425532	1	0.00607903	0.276596	0.0364742	GCGGTCA	931	184	G	T
7264	T	43	97	212	0	13	0.206573	0.483568	1	0.0187793	0.20283	0.457547	1	0	CGGTCAG	607	242	T	A
7276	C	1	15	94	311	35	0.00321543	0.0707395	0.305466	1	0.00321543	0.0482315	0.302251	1	GGTCAGA	993	197	C	T
7288	A	0	276	104	56	32	0.00724638	1	0.376812	0.217391	0	1	0.376812	0.202899	GTCAGAT	761	270	A	T
7300	G	260	21	35	0	21	1	0.122605	0.137931	0.00383142	1	0.0807692	0.134615	0	TCAGATT	759	65	G	T
7312	A	50	640	66	0	46	0.078125	1	0.114062	0	0.078125	1	0.103125	0	CAGATTA	1909	151	A	T
7323	T	3	166	313	0	24	0.0253968	0.555556	1	0	0.00958466	0.530351	1	0	AGATTAT	916	428	T	A
7336	T	0	19	360	58	28	0	0.0972222	1	0.166667	0	0.0527778	1	0.161111	GATTATT	1041	155	T	C
7347	A	1	439	64	21	32	0.00675676	1	0.148649	0.0495495	0.0022779	1	0.145786	0.047836	ATTATTG	1315	93	A	T
7358	T	9	132	283	0	22	0.0528169	0.478873	1	0	0.0318021	0.466431	1	0	TTATTGT	795	286	T	A
7371	T	5	16	380	59	34	0.0184211	0.0421053	1	0.160526	0.0131579	0.0421053	1	0.155263	TATTGTA	1094	160	T	C
7384	G	464	14	134	16	47	1	0.0301724	0.288793	0.0366379	1	0.0301724	0.288793	0.0344828	ATTGTAC	1420	264	G	T
7396	T	72	0	331	4	37	0.232628	0.0241692	1	0.0120846	0.217523	0	1	0.0120846	TTGTACA	973	103	T	G
7407	A	0	292	72	68	37	0.0102041	1	0.265306	0.312925	0	1	0.246575	0.232877	TGTACAA	850	183	A	C
7419	C	3	80	11	313	38	0.0127796	0.290735	0.0415335	1	0.00958466	0.255591	0.0351438	1	GTACAAC	980	204	C	A
7429	A	20	227	5	62	28	0.141026	1	0.0213675	0.376068	0.0881057	1	0.0220264	0.273128	TACAACT	626	136	A	C
7443	A	4	413	9	0	37	0.0169492	1	0.0242131	0.0338983	0.00968523	1	0.0217918	0	ACAACTT	1194	29	A	G
7454	C	0	108	0	273	37	0	0.432234	0.043956	1	0	0.395604	0	1	CAACTTC	871	257	C	A
7466	T	0	65	348	65	40	0	0.233618	1	0.185185	0	0.186782	1	0.186782	AACTTCA	1070	177	T	A
7479	T	40	26	395	0	46	0.121519	0.0683544	1	0.00759494	0.101266	0.0658228	1	0	ACTTCAN	1200	104	T	G
7491	C	12	105	52	332	40	0.0477612	0.379104	0.167164	1	0.0361446	0.316265	0.156627	1	CTTCANA	1096	279	C	A
7503	A	6	212	73	50	19	0.0471698	1	0.34434	0.283019	0.0283019	1	0.34434	0.235849	TTCANAA	560	173	A	T
7515	N	119	31	98	0	9	1	0.285714	0.823529	0.0252101	1	0.260504	0.823529	0	TCANAAA	311	250	N	T
7527	A	5	536	26	73	47	0.0149254	1	0.0503731	0.136194	0.00932836	1	0.0485075	0.136194	CANAAAG	1543	204	A	C
7539	A	9	360	7	15	33	0.025	1	0.0194444	0.0611111	0.025	1	0.0194444	0.0416667	ANAAAGA	924	44	A	C
7551	A	32	329	0	1	27	0.100304	1	0.00303951	0.00607903	0.0972644	1	0	0.00303951	NAAAGAT	870	61	A	G
7563	G	329	33	4	0	32	1	0.169184	0.0151057	0.00302115	1	0.100304	0.0121581	0	AAAGATT	991	81	G	A
7575	A	144	507	9	0	40	0.284024	1	0.0907298	0.00197239	0.284024	1	0.0177515	0	AAGATTC	1541	344	A	G
7585	T	80	78	272	11	24	0.382143	0.571429	1	0.0642857	0.294118	0.286765	1	0.0404412	AGATTCA	844	356	T	A
7598	T	41	1	340	46	29	0.123529	0.00294118	1	0.220588	0.120588	0.00294118	1	0.135294	GATTCAG	1047	103	T	G
7610	C	17	0	49	393	39	0.0456853	0.0482234	0.124365	1	0.043257	0	0.124682	1	ATTCAGG	1276	70	C	A
7621	A	22	227	4	82	27	0.0956522	1	0.0217391	0.534783	0.0969163	1	0.0176211	0.361233	TTCAGGG	664	190	A	C
7633	G	146	44	56	6	17	1	0.375839	0.442953	0.100671	1	0.30137	0.383562	0.0410959	TCAGGGG	370	161	G	T
7646	G	547	1	77	0	46	1	0.0108499	0.157324	0	1	0.00182815	0.140768	0	CAGGGGC	1607	228	G	T
7658	G	400	57	35	2	41	1	0.1875	0.1	0.005	1	0.1425	0.0875	0.005	AGGGGCC	1046	193	G	A
7671	G	324	15	69	9	39	1	0.0771605	0.225309	0.0493827	1	0.0462963	0.212963	0.0277778	GGGGCCA	928	176	G	T
7683	C	51	0	87	240	32	0.25	0	0.375	1	0.2125	0	0.3625	1	GGGCCAT	681	235	C	T
7695	C	6	76	31	353	40	0.01983	0.246459	0.0878187	1	0.0169972	0.215297	0.0878187	1	GGCCATT	1064	160	C	A
7707	A	0	313	14	59	37	0	1	0.124601	0.246006	0	1	0.0447284	0.188498	GCCATTA	975	136	A	C
7718	T	28	59	284	0	32	0.109155	0.239437	1	0.00704225	0.0985915	0.207746	1	0	CCATTAT	865	188	T	A
7731	T	10	1	374	71	43	0.0320856	0.0347594	1	0.200535	0.026738	0.0026738	1	0.18984	CATTATT	1145	196	T	C
7742	A	0	339	135	24	32	0	1	0.444118	0.0911765	0	1	0.39823	0.0707965	ATTATTA	1099	377	A	T
7753	T	39	56	287	6	37	0.257525	0.311037	1	0.0334448	0.135889	0.195122	1	0.0209059	TTATTAA	906	201	T	G
7767	T	25	0	349	7	25	0.0945559	0.0601719	1	0.025788	0.0716332	0	1	0.0200573	TATTAAG	1092	93	T	A
7778	A	7	306	74	40	31	0.0228758	1	0.310458	0.199346	0.0228758	1	0.24183	0.130719	ATTAAGC	911	198	A	T
7790	A	0	298	19	27	37	0	1	0.0805369	0.100671	0	1	0.0637584	0.090604	TTAAGCT	851	87	A	C
7803	G	127	96	13	4	16	1	0.779528	0.110236	0.165354	1	0.755906	0.102362	0.0314961	TAAGCTG	355	192	G	A
7815	C	26	78	5	286	37	0.0909091	0.276224	0.0699301	1	0.0909091	0.272727	0.0174825	1	AAGCTGT	909	178	C	A
7827	T	0	88	341	44	50	0.0234604	0.258065	1	0.155425	0	0.258065	1	0.129032	AGCTGTC	1140	209	T	A
7840	G	378	14	44	11	47	1	0.0555556	0.140212	0.042328	1	0.037037	0.116402	0.0291005	GCTGTCA	1249	110	G	T
7851	T	60	6	212	67	32	0.40566	0.0283019	1	0.325472	0.283019	0.0283019	1	0.316038	CTGTCAA	670	163	T	G
7863	C	38	1	36	292	46	0.133562	0.0410959	0.14726	1	0.130137	0.00342466	0.123288	1	TGTCAAA	913	78	C	G
7875	A	8	268	3	39	35	0.0335821	1	0.0298507	0.261194	0.0298507	1	0.011194	0.145522	GTCAAAA	749	180	A	C
7886	A	0	340	0	0	31	0	1	0.00882353	0.0117647	0	1	0	0	TCAAAAG	911	21	A	C
7897	A	17	336	2	1	26	0.0710059	1	0.00887574	0.00591716	0.0505952	1	0.00595238	0.00297619	CAAAAGC	887	49	A	G
7909	A	80	296	0	8	25	0.388514	1	0	0.0337838	0.27027	1	0	0.027027	AAAAGCG	806	270	A	G
7922	G	208	136	0	0	24	1	0.668269	0	0.100962	1	0.653846	0	0	AAAGCGA	612	360	G	A
7934	C	29	55	0	325	32	0.126154	0.2	0	1	0.0892308	0.169231	0	1	AAGCGAA	1055	158	C	A
7946	G	178	13	61	59	21	1	0.157303	0.365169	0.432584	1	0.0730337	0.342697	0.331461	AGCGAAN	531	165	G	T
7958	A	34	322	94	10	30	0.126154	1	0.316923	0.0307692	0.10559	1	0.291925	0.0310559	GCGAANG	960	277	A	T
7970	A	11	353	100	5	22	0.0623229	1	0.314448	0.0226629	0.0311615	1	0.283286	0.0141643	CGAANGA	1055	293	A	T
7984	N	126	55	103	0	5	1	0.453947	0.677632	0.0197368	1	0.436508	0.81746	0	GAANGAC	284	414	N	G
7994	G	452	75	30	12	25	1	0.199115	0.0929204	0.0287611	1	0.165929	0.0663717	0.0265487	AANGACT	1504	133	G	A
8007	A	65	482	14	74	37	0.182573	1	0.0352697	0.219917	0.134855	1	0.0290456	0.153527	ANGACTT	1594	277	A	C
8017	C	0	86	6	335	30	0.00890208	0.474777	0.0682493	1	0	0.256716	0.0179104	1	NGACTTT	1057	385	C	A
8029	T	0	4	308	146	32	0.00323625	0.0355987	1	0.472492	0	0.012987	1	0.474026	GACTTTT	943	346	T	C
8041	T	0	0	385	109	36	0	0	1	0.296104	0	0	1	0.283117	ACTTTTA	1137	301	T	C
8053	T	48	3	380	45	30	0.142857	0.012987	1	0.12987	0.126316	0.00789474	1	0.118421	CTTTTAC	1129	122	T	G
8066	T	81	0	351	24	28	0.233618	0.0512821	1	0.0683761	0.230769	0	1	0.0683761	TTTTACC	1076	211	T	G
8077	A	32	303	90	17	37	0.128713	1	0.369637	0.132013	0.105611	1	0.29703	0.0561056	TTTACCC	1020	246	A	T
8088	C	4	91	21	285	39	0.0239726	0.366438	0.150685	1	0.0140351	0.319298	0.0736842	1	TTACCCC	851	236	C	A
8101	C	0	88	0	344	35	0	0.284884	0.0116279	1	0	0.255814	0	1	TACCCCG	969	264	C	A
8112	C	42	28	0	347	33	0.160458	0.0916905	0	1	0.121037	0.0806916	0	1	ACCCCGG	953	173	C	G
8125	C	17	8	29	353	35	0.101695	0.0508475	0.110169	1	0.0481586	0.0226629	0.082153	1	CCCCGGT	1094	101	C	T
8137	G	330	1	10	61	32	1	0.00294118	0.0470588	0.255882	1	0.0030303	0.030303	0.184848	CCCGGTA	1225	156	G	C
8150	G	335	0	40	10	34	1	0	0.136905	0.0535714	1	0	0.119403	0.0298507	CCGGTAA	1179	57	G	T
8162	T	141	8	195	0	21	0.723077	0.153846	1	0.0102564	0.723077	0.0410256	1	0	CGGTAAG	698	393	T	G
8174	A	111	226	22	0	14	0.497817	1	0.144105	0	0.49115	1	0.0973451	0	GGTAAGT	609	353	A	G
8185	A	36	294	38	0	22	0.146259	1	0.146259	0.00340136	0.122449	1	0.129252	0	GTAAGTG	902	128	A	T
8198	G	293	44	0	2	30	1	0.225256	0.102389	0.00682594	1	0.150171	0	0.00682594	TAAGTGT	1082	133	G	A
8210	T	76	1	262	5	30	0.385496	0.00381679	1	0.0229008	0.290076	0.00381679	1	0.019084	AAGTGTG	957	111	T	G
8222	G	438	82	36	0	50	1	0.187215	0.134703	0	1	0.187215	0.0821918	0	AGTGTGG	1635	230	G	A
8233	T	92	39	267	0	32	0.498141	0.167286	1	0.00371747	0.344569	0.146067	1	0	GTGTGGT	962	161	T	G
8245	G	393	6	121	5	41	1	0.0149254	0.30597	0.0124378	1	0.0152672	0.307888	0.0127226	TGTGGTG	1424	331	G	T
8259	G	329	0	98	0	24	1	0	0.315152	0.0151515	1	0	0.297872	0	GTGGTGT	1123	197	G	T
8270	T	48	0	273	0	32	0.278388	0.025641	1	0.003663	0.175824	0	1	0	TGGTGTA	958	98	T	G
8282	G	429	85	55	2	45	1	0.198614	0.187067	0.0161663	1	0.198135	0.128205	0.004662	GGTGTAT	1678	254	G	A
8294	T	74	28	201	58	25	0.562189	0.343284	1	0.288557	0.368159	0.139303	1	0.288557	GTGTATT	695	191	T	A
8305	A	15	381	49	18	40	0.0393701	1	0.191601	0.0734908	0.0393701	1	0.128609	0.0472441	TGTATTT	1321	105	A	T
8316	T	0	87	328	0	35	0.00295858	0.408284	1	0.0147929	0	0.265244	1	0	GTATTTT	1123	345	T	A
8329	T	90	0	363	5	30	0.250689	0.0110193	1	0.0192837	0.247934	0	1	0.0137741	TATTTTA	1148	311	T	G
8341	T	24	4	355	59	31	0.0816901	0.0197183	1	0.171831	0.0676056	0.0112676	1	0.166197	ATTTTAC	1160	181	T	C
8353	T	2	5	347	34	32	0.00864553	0.149856	1	0.115274	0.00576369	0.0144092	1	0.0979827	TTTTACA	1229	265	T	A
8364	A	2	338	63	11	37	0.0266272	1	0.319527	0.121302	0.00591716	1	0.186391	0.0325444	TTTACAT	1187	232	A	T
8376	C	18	73	3	249	32	0.104418	0.401606	0.0120482	1	0.0722892	0.293173	0.0120482	1	TTACATG	910	289	C	A
8386	A	84	150	0	54	22	0.706667	1	0.0266667	0.633333	0.56	1	0	0.36	TACATGC	488	392	A	G
8399	T	29	29	281	7	32	0.199288	0.16726	1	0.0355872	0.103203	0.103203	1	0.024911	ACATGCT	1103	108	T	A
8412	G	454	0	47	2	34	1	0	0.15859	0.0572687	1	0	0.103524	0.00440529	CATGCTN	1826	100	G	T
8424	C	89	63	0	240	21	0.616667	0.429167	0.025	1	0.370833	0.2625	0	1	ATGCTNG	896	320	C	A
8437	T	40	48	200	38	13	0.24	0.315	1	0.29	0.2	0.24	1	0.19	TGCTNGG	783	157	T	A
8449	N	177	184	11	0	9	1	0.989474	0.173684	0.0210526	0.961957	1	0.0597826	0	GCTNGGT	692	632	N	A
8461	G	174	28	40	0	11	1	0.267045	0.25	0	1	0.16092	0.229885	0	CTNGGTG	448	140	G	T
8473	G	297	0	4	60	28	1	0	0.0606061	0.23569	1	0	0.013468	0.20202	TNGGTGA	1196	227	G	C
8485	T	42	39	161	34	31	0.484472	0.26087	1	0.298137	0.26087	0.242236	1	0.21118	NGGTGAG	604	149	T	C
8497	G	311	18	71	2	52	1	0.15016	0.265176	0.0447284	1	0.0578778	0.228296	0.00643087	GGTGAGG	1271	198	G	A
8510	A	54	489	5	0	46	0.157464	1	0.0286299	0.0245399	0.110429	1	0.0102249	0	GTGAGGT	1883	186	A	G
8520	G	166	114	0	54	11	0.919192	1	0	0.292929	1	0.686747	0	0.325301	TGAGGTC	602	598	G	A
8534	G	420	7	0	22	40	1	0.0261905	0.0666667	0.0714286	1	0.0166667	0	0.052381	GAGGTCA	1759	89	G	C
8545	T	145	0	199	6	29	0.914573	0	1	0.211055	0.728643	0	1	0.0301508	AGGTCAT	849	461	T	G
8557	C	23	1	38	323	40	0.126935	0.0928793	0.148607	1	0.0712074	0.00309598	0.117647	1	GGTCATA	1315	128	C	A
8568	A	29	204	0	72	21	0.191176	1	0.147059	0.568627	0.142157	1	0	0.352941	GTCATAC	761	344	A	C
8579	T	8	82	220	21	21	0.0810811	0.635135	1	0.103604	0.0363636	0.372727	1	0.0954545	TCATACG	1069	534	T	A
8590	A	26	314	35	3	42	0.141509	1	0.22327	0.072327	0.0828025	1	0.111465	0.00955414	CATACGG	1255	192	A	T
8603	C	65	51	0	245	37	0.37551	0.330612	0.00408163	1	0.265306	0.208163	0	1	ATACGGC	1027	304	C	G
8613	G	161	3	8	63	26	1	0.0697674	0.19186	0.587209	1	0.0186335	0.0496894	0.391304	TACGGCG	524	335	G	C
8628	G	287	40	9	8	42	1	0.188153	0.0662021	0.0731707	1	0.139373	0.0313589	0.0278746	ACGGCGA	1104	191	G	A
8641	C	37	15	0	216	45	0.263889	0.12963	0	1	0.171296	0.0694444	0	1	CGGCGAG	922	113	C	A
8653	G	189	12	0	46	39	1	0.201058	0	0.365079	1	0.0634921	0	0.243386	GGCGAGG	734	181	G	C
8665	A	54	353	41	0	52	0.201133	1	0.11898	0.00283286	0.152975	1	0.116147	0	GCGAGGT	1485	180	A	G
8677	G	238	62	13	64	31	1	0.476987	0.0585774	0.276151	1	0.260504	0.0546218	0.268908	CGAGGTA	826	301	G	A
8688	G	309	36	0	20	32	1	0.126214	0.0161812	0.0970874	1	0.116505	0	0.0647249	GAGGTAC	1201	114	G	C
8700	T	54	21	228	7	32	0.416667	0.188596	1	0.0394737	0.236842	0.0921053	1	0.0307018	AGGTACG	1187	247	T	G
8712	A	112	267	45	12	31	0.438202	1	0.265918	0.243446	0.419476	1	0.168539	0.0449438	GGTACGT	1149	436	A	G
8722	C	86	55	1	241	31	0.396694	0.466942	0.0123967	1	0.356846	0.228216	0.00414938	1	GTACGTC	1118	391	C	A
8735	G	217	1	0	44	32	1	0.00921659	0.124424	0.290323	1	0.00460829	0	0.202765	TACGTCA	983	163	G	C
8746	T	49	60	201	10	33	0.40796	0.472637	1	0.174129	0.243781	0.298507	1	0.0497512	ACGTCAT	1043	368	T	A
8758	C	0	51	79	258	37	0	0.271318	0.321705	1	0	0.197674	0.306202	1	CGTCATG	1204	231	C	T
8770	A	0	178	87	45	25	0.00561798	1	0.691011	0.432584	0	1	0.488764	0.252809	GTCATGG	774	383	A	T
8781	T	17	23	277	0	40	0.223827	0.166065	1	0.00361011	0.0613718	0.0830325	1	0	TCATGGG	1457	240	T	G
8793	G	488	70	54	0	47	1	0.14959	0.17623	0.00614754	1	0.143443	0.110656	0	CATGGGA	2044	278	G	A
8805	G	289	22	0	0	31	1	0.11	0	0	1	0.0761246	0	0	ATGGGAT	652	169	G	A
8816	G	223	0	38	0	32	1	0.0533333	0.231111	0	1	0	0.170404	0	TGGGATT	884	184	G	T
8830	A	11	376	127	0	31	0.0718085	1	0.433511	0.00531915	0.0292553	1	0.337766	0	GGGATTT	1960	593	A	T
8840	T	62	73	289	0	14	0.238754	0.49827	1	0.00346021	0.214533	0.252595	1	0	GGATTTA	958	556	T	A
8851	T	25	3	374	0	23	0.106952	0.0187166	1	0.00534759	0.0668449	0.00802139	1	0	GATTTAG	729	204	T	G
8861	T	0	0	352	2	39	0	0.0591549	1	0.0140845	0	0	1	0.00568182	ATTTAGT	1317	112	T	A
8873	A	41	274	87	3	36	0.291971	1	0.50365	0.0109489	0.149635	1	0.317518	0.0109489	TTTAGTT	1363	370	A	T
8886	G	187	31	26	0	28	1	0.28877	0.40107	0	1	0.165775	0.139037	0	TTAGTTG	905	288	G	T
8896	T	52	0	248	2	13	0.341912	0.0110294	1	0.0257353	0.209677	0	1	0.00806452	TAGTTGN	559	393	T	G
8906	T	0	0	362	53	20	0.0215054	0.00806452	1	0.185484	0	0	1	0.146409	AGTTGNT	1564	279	T	C
8920	G	310	0	67	99	23	1	0.0258065	0.290323	0.325806	1	0	0.216129	0.319355	GTTGNTG	1478	482	G	C
8930	N	73	44	219	39	7	0.505792	0.173745	1	0.235521	0.333333	0.200913	1	0.178082	TTGNTGT	600	567	N	G
8940	T	3	19	373	26	18	0.111702	0.0824468	1	0.0718085	0.0080429	0.0509383	1	0.0697051	TGNTGTC	1535	171	T	G
8955	G	399	0	130	19	30	1	0.0129032	0.4	0.0408602	1	0	0.325815	0.047619	GNTGTCC	2564	755	G	T
8968	T	24	37	150	10	16	0.76	0.306667	1	0.206667	0.16	0.246667	1	0.0666667	NTGTCCA	783	569	T	G
8984	C	4	23	36	217	20	0.030303	0.134199	0.233766	1	0.0184332	0.105991	0.165899	1	TGTCCAT	990	214	C	T
8996	C	51	8	2	295	29	0.2	0.155932	0.0169492	1	0.172881	0.0271186	0.00677966	1	GTCCATN	1503	259	C	G
9006	A	25	200	73	109	16	0.177885	1	0.927885	0.754808	0.125	1	0.365	0.545	TCCATNT	1172	773	A	C
9019	T	1	120	746	18	25	0.00536193	0.183646	1	0.0294906	0.00134048	0.160858	1	0.0241287	CCATNTN	3684	665	T	A
9029	N	142	32	191	0	6	0.735751	0.274611	1	0.0569948	0.743455	0.167539	1	0	CATNTNG	641	838	N	T
9038	T	25	93	138	1	11	0.248322	0.624161	1	0.0201342	0.181159	0.673913	1	0.00724638	ATNTNGG	620	489	T	A
9051	N	81	73	70	0	6	1	0.875	0.84375	0.0104167	1	0.901235	0.864198	0	TNTNGGG	442	429	N	G
9066	G	166	51	15	0	12	1	0.323864	0.142045	0	1	0.307229	0.0903614	0	NTNGGGT	724	311	G	A
9077	G	171	26	18	0	14	1	0.160221	0.138122	0	1	0.152047	0.105263	0	TNGGGTA	707	129	G	A
9089	G	148	28	53	3	17	1	0.207547	0.396226	0.0377358	1	0.189189	0.358108	0.0202703	NGGGTAG	718	337	G	A
9102	T	55	89	85	0	11	0.797872	1	0.925532	0	0.617978	1	0.955056	0	GGGTAGG	525	507	T	A
9114	A	53	110	27	0	13	0.669565	1	0.443478	0	0.481818	1	0.245455	0	GGTAGGG	657	341	A	G
9125	G	156	67	0	0	11	1	0.521978	0	0	1	0.429487	0	0	GTAGGGG	750	547	G	A
9136	G	211	1	61	0	13	1	0.0619469	0.314159	0.00442478	1	0.00473934	0.2891	0	TAGGGGG	794	374	G	T
9148	G	314	0	97	6	18	1	0.00617284	0.333333	0.0216049	1	0	0.308917	0.0191083	AGGGGGA	1364	635	G	T
9159	G	364	21	77	4	24	1	0.0566502	0.23399	0.0123153	1	0.0576923	0.211538	0.010989	GGGGGAA	2034	695	G	T
9170	G	350	34	0	4	31	1	0.117493	0.0104439	0.0104439	1	0.0971429	0	0.0114286	GGGGAAN	3242	478	G	A
9184	A	34	45	0	2	11	1	0.638889	0.0138889	0.0833333	0.755556	1	0	0.0444444	GGGAANN	939	552	A	G
9193	A	0	24	0	1	15	0	1	0	0.0810811	0	1	0	0.0416667	GGAANNN	805	103	A	C
9202	N	0	14	0	0	5	0	1	0	0	0	1	0	0	GAANNNN	454	80	N	C
9230	N	7	0	0	3	4	1	0	0.25	0.25	1	0	0	0.428571	AANNNNN	170	2942	N	G
9239	N	37	4	3	0	4	1	0.142857	0.0952381	0	1	0.108108	0.0810811	0	ANNNNNN	5212	1438	N	A
9250	N	32	23	1	0	4	1	0.571429	0.047619	0.0714286	1	0.71875	0.03125	0	NNNNNNN	4914	7990	N	G
9265	N	0	37	0	2	5	0.116279	1	0	0.0697674	0	1	0	0.0540541	NNNNNNN	666	10790	N	A
9278	N	0	36	0	1	5	0	1	0.0444444	0.0666667	0	1	0	0.0277778	NNNNNNN	621	8790	N	A
9290	N	0	14	0	4	5	0	1	0	0.2	0	1	0	0.285714	NNNNNNN	594	3603	N	A
9304	N	0	0	11	0	6	0.0909091	0.0909091	1	0	0	0	1	0	NNNNNNC	1091	441	N	A
9316	N	0	0	1	3	7	0	0	1	1	0	0	0.333333	1	NNNNNCC	584	464	N	C
9328	N	0	0	7	1	6	0	0.142857	1	0.142857	0	0	1	0.142857	NNNNCCA	548	813	N	C
9338	C	0	0	0	10	14	0	0	0	1	0	0	0	1	NNNCCAN	1268	319	C	T
9348	C	0	1	4	3	13	0	0.166667	0.833333	1	0	0.25	1	0.75	NNCCANA	744	862	C	T
9357	A	0	5	8	2	10	0.222222	0.555556	1	0.444444	0	0.625	1	0.25	NCCANAT	993	895	A	T
9368	N	2	0	0	5	9	1	0.5	0.333333	1	0.4	0	0	1	CCANATN	834	878	N	A
9377	A	0	2	4	1	10	0.166667	1	1	0.5	0	0.5	1	0.25	CANATNN	981	879	A	T
9387	T	0	5	6	1	11	0.125	0.625	1	0.375	0	0.833333	1	0.166667	ANATNNN	942	1038	T	A
9397	N	3	4	2	1	6	0.8	0.8	1	0.6	0.75	1	0.5	0.25	NATNNNN	630	724	N	T
9409	N	0	0	2	6	9	0	0.166667	0.5	1	0	0	0.333333	1	ATNNNNG	887	521	N	T
9423	N	0	2	10	3	9	0	0.3	1	0.6	0	0.2	1	0.3	TNNNNGN	840	768	N	C
9434	N	3	3	6	4	6	0.5	0.666667	1	1	0.5	0.5	1	0.666667	NNNNGNA	515	618	N	G
9445	G	6	0	0	0	13	1	0.428571	0.285714	0.142857	1	0	0	0	NNNGNAC	864	536	G	A
9458	N	0	1	4	0	6	0.125	0.75	1	0	0	0.25	1	0	NNGNACC	968	1237	N	A
9467	A	0	7	0	0	18	0.375	1	0.25	0	0	1	0	0	NGNACCC	1961	732	A	T
9479	C	0	0	2	5	15	0.2	0	0.8	1	0	0	0.4	1	GNACCCA	875	629	C	T
9489	C	0	1	1	7	15	0	0.142857	0.285714	1	0	0.142857	0.142857	1	NACCCAN	1132	382	C	T
9497	C	1	0	0	8	14	0.125	0	0	1	0.125	0	0	1	ACCCANN	1570	410	C	G
9508	A	0	12	3	0	21	0	1	0.25	0.333333	0	1	0.25	0	CCCANNN	1975	758	A	C
9518	N	1	5	2	0	6	0.333333	1	0.5	0.166667	0.2	1	0.4	0	CCANNNN	399	385	N	G
9528	N	1	5	0	1	7	0.142857	1	0	0.142857	0.2	1	0	0.2	CANNNNC	956	263	N	G
9545	N	0	4	10	0	6	0	0.4	1	0.2	0	0.4	1	0	ANNNNCN	1594	788	N	A
9552	N	0	6	1	2	9	0	1	0.571429	0.571429	0	1	0.166667	0.333333	NNNNCNC	987	999	N	T
9564	C	2	2	2	10	25	0.2	0.3	0.2	1	0.2	0.2	0.2	1	NNNCNCN	1868	369	C	G
9576	N	0	1	4	2	7	0	1	0.857143	0.714286	0	0.25	1	0.5	NNCNCNN	741	809	N	A
9585	C	0	4	3	5	10	0.166667	1	0.833333	1	0	0.8	0.6	1	NCNCNNC	1035	761	C	T
9597	N	3	4	0	2	6	0.6	0.8	1	0.4	0.75	1	0	0.5	CNCNNCN	507	744	N	T
9608	N	6	0	0	6	7	1	0.125	0.125	0.875	1	0	0	1	NCNNCNN	980	1324	N	C
9619	C	0	2	0	6	10	0.142857	0.285714	0	1	0	0.333333	0	1	CNNCNNN	1116	314	C	A
9631	N	6	2	1	2	6	1	0.333333	0.166667	0.333333	1	0.333333	0.166667	0.333333	NNCNNNN	696	277	N	C
9643	N	4	5	2	0	6	1	1	0.6	0	0.8	1	0.4	0	NCNNNNN	677	574	N	G
9653	N	2	0	0	1	7	1	0.5	1	0.5	1	0	0	0.5	CNNNNNN	792	722	N	A
9662	N	0	8	1	0	6	0.3	1	0.4	0	0	1	0.125	0	NNNNNNA	620	1285	N	A
9676	N	5	3	1	4	6	1	1	0.2	1	1	0.6	0.2	0.8	NNNNNAN	736	778	N	C
9685	N	3	2	0	3	6	1	0.8	0	0.6	1	0.666667	0	1	NNNNANN	375	591	N	C
9696	A	3	11	3	0	18	0.272727	1	0.454545	0.0909091	0.272727	1	0.272727	0	NNNANNN	1637	902	A	T
9706	N	3	0	1	4	8	0.75	0.25	1	1	0.75	0	0.25	1	NNANNNN	671	789	N	T
9715	N	5	5	2	2	7	0.833333	1	0.833333	0.333333	1	1	0.4	0.4	NANNNNN	607	589	N	G
9725	N	7	7	1	5	7	1	1	0.285714	0.714286	1	1	0.142857	0.714286	ANNNNNN	827	1021	N	G
9734	N	1	3	0	6	6	0.666667	0.666667	0.833333	1	0.166667	0.5	0	1	NNNNNNA	715	965	N	T
9745	N	0	4	1	7	9	0.272727	1	0.363636	0.636364	0	0.571429	0.142857	1	NNNNNAN	1041	1176	N	A
9756	N	1	0	1	6	6	0.333333	1	0.333333	1	0.166667	0	0.166667	1	NNNNANA	799	1022	N	A
9763	A	0	13	0	4	14	0.153846	1	0.153846	0.307692	0	1	0	0.307692	NNNANAC	1828	570	A	C
9773	N	3	1	2	7	6	0.428571	0.714286	0.285714	1	0.428571	0.142857	0.285714	1	NNANACN	911	512	N	G
9780	A	2	9	0	2	11	0.333333	1	0.111111	0.222222	0.222222	1	0	0.222222	NANACNN	889	517	A	G
9792	C	0	0	0	9	13	0	0.111111	0.111111	1	0	0	0	1	ANACNNT	1575	333	C	G
9808	N	0	0	0	2	5	0	0.2	0.2	1	0	0	0	1	NACNNTN	401	229	N	A
9822	N	0	2	0	8	9	0.125	0.25	0	1	0	0.25	0	1	ACNNTNC	1428	365	N	A
9831	T	0	0	9	2	21	0	0.222222	1	0.444444	0	0	1	0.222222	CNNTNCN	1340	643	T	C
9840	N	3	4	4	2	6	0.75	1	1	0.5	0.75	1	1	0.5	NNTNCNT	469	562	N	A
9853	C	0	7	1	5	10	0	1	0.428571	0.714286	0	1	0.142857	0.714286	NTNCNTN	772	628	C	A
9862	N	0	8	3	3	9	0	1	0.375	0.5	0	1	0.375	0.375	TNCNTNN	606	385	N	C
9872	T	0	4	6	0	11	0	0.666667	1	0.166667	0	0.666667	1	0	NCNTNNN	868	467	T	A
9883	N	0	3	0	1	5	0	1	0.333333	0.666667	0	1	0	0.333333	CNTNNNN	387	134	N	C
9896	N	0	2	1	5	4	0	0.4	0.2	1	0	0.4	0.2	1	NTNNNNN	773	147	N	A
9917	N	0	9	9	1	4	0	1	1	0.222222	0	1	1	0.111111	TNNNNNN	1064	1853	N	A
9929	N	0	0	1	3	5	0.2	0.4	1	0.8	0	0	0.333333	1	NNNNNNA	605	510	N	G
9938	N	4	0	4	2	6	0.833333	1	0.666667	0.666667	1	0	1	0.5	NNNNNAN	865	1354	N	A
9948	N	0	1	0	8	6	0.25	0.5	0.125	1	0	0.125	0	1	NNNNANN	877	1302	N	A
9960	A	2	9	0	9	10	0.333333	1	0	1	0.222222	1	0	1	NNNANNA	1275	951	A	C
9968	N	1	1	0	3	6	0.25	0.25	0	1	0.333333	0.333333	0	1	NNANNAN	474	635	N	A
9978	N	3	2	3	0	9	1	0.666667	1	0.333333	1	0.666667	1	0	NANNANN	454	440	N	A
9988	A	4	11	0	1	19	0.454545	1	0.0909091	0.181818	0.363636	1	0	0.0909091	ANNANNN	1336	611	A	G
9997	N	3	10	0	0	6	0.3	1	0.1	0	0.3	1	0	0	NNANNNC	579	1373	N	A
10005	N	0	4	0	0	8	0.5	1	0.166667	0	0	1	0	0	NANNNCA	757	422	N	G
10018	N	2	0	2	4	8	0.4	0.2	0.6	1	0.5	0	0.5	1	ANNNCAT	590	542	N	A
10026	C	0	4	2	5	12	0	0.8	0.4	1	0	0.8	0.4	1	NNNCATN	832	663	C	A
10037	A	0	8	0	0	14	0	1	0.375	0.25	0	1	0	0	NNCATNN	1094	277	A	C
10050	T	2	0	2	3	11	0.285714	0.142857	1	0.428571	0.666667	0	0.666667	1	NCATNNN	570	426	T	A
10064	N	0	3	3	2	6	0	1	0.571429	0.285714	0	1	1	0.666667	CATNNNN	748	370	N	T
10074	N	0	9	0	1	9	0.2	1	0.3	0.1	0	1	0	0.111111	ATNNNNN	1094	232	N	T
10084	N	2	6	0	2	5	0.333333	1	0.166667	0.333333	0.333333	1	0	0.333333	TNNNNN	516	349	N	G
10101	N	0	0	2	5	5	0	0.6	0.6	1	0	0	0.4	1	NNNNN	714	1038	N	A
10118	N	2	1	2	0	5	0.714286	1	0.714286	0	1	0.5	1	0	NNNN	798	995	N	A
Nova 2.1
Sample: nova2_1-REV
Comment: 1759715-B9-Stolfi	Alberto-10-349242456-AS02
Lane: 77
Order: GATC
Signal: G890	A 865	T 1265	C 1113
Dyeset/Primer: KB_3730_POP7_BDTv3.mob
KB: KB 1.4.0
Points: 2051 to 16627
Model: 3730
Signal Intensity Threshold Setting: 0.0
Polymer Type: POP7
Polymer Lot Number: 1606549
Polymer Expiration Date: Jan 09 2017
Scan number	Sequencing base call	Signal Strength G (Analyzed Color Data)	Signal Strength A (Analyzed Color Data)	Signal Strength T (Analyzed Color Data)	Signal Strength C (Analyzed Color Data)	Quality value as called by the basecaller	Ratio calculated using the maximum signal strength for a seven scan range and the maximum out of all four signal strength as the denominator. Result is filtered using the signal intensity threshold %age	Ratio calculated using the maximum signal strength for a seven scan range and the maximum out of all four signal strength as the denominator. Result is filtered using the signal intensity threshold %age	Ratio calculated using the maximum signal strength for a seven scan range and the maximum out of all four signal strength as the denominator. Result is filtered using the signal intensity threshold %age	Ratio calculated using the maximum signal strength for a seven scan range and the maximum out of all four signal strength as the denominator. Result is filtered using the signal intensity threshold %age	Ratio calculated using the signal strength at the peak location and the maximum out of all four signal strength as the denominator Result is filtered using the signal intensity threshold %age	Ratio calculated using the signal strength at the peak location and the maximum out of all four signal strength as the denominator. Result is filtered using the signal intensity threshold %age	Ratio calculated using the signal strength at the peak location and the maximum out of all four signal strength as the denominator. Result is filtered using the signal intensity threshold %age	Ratio calculated using the signal strength at the peak location and the maximum out of all four signal strength as the denominator. Result is filtered using the signal intensity threshold %age	A seven base call sequencing window	Amplitude of the primary peak	Amplitude of the secondary peak	Base call for the primary peak	Base call for the secondary peak
ScanNumber	BaseCall	SignalStrength (rfu)_G	SignalStrength (rfu)_A	SignalStrength (rfu)_T	SignalStrength (rfu)_C	QualityValue	MaxSig7Scan_Filtered_G_Ratio	MaxSig7Scan_Filtered_A_Ratio	MaxSig7Scan_Filtered_T_Ratio	MaxSig7Scan_Filtered_C_Ratio	MaxSigAtPeak_Filtered_G_Ratio	MaxSigAtPeak_Filtered_A_Ratio	MaxSigAtPeak_Filtered_T_Ratio	MaxSigAtPeak_Filtered_C_Ratio	SequenceWindow	AmplitudePrimaryPeak	AmplitudeSecondaryPeak	BaseCallPrimaryPeak	BaseCallSecondaryPeak
3	N	0	1316	46	269	6	0	1	0.0431187	0.171884	0	1	0.0349544	0.204407	NNNN	675	3660	N	A
13	N	4	2174	174	283	5	0.00256849	1	0.0933219	0.123288	0.00183993	1	0.0800368	0.130175	NNNNN	470	4659	N	A
22	N	2	2377	345	238	3	0.00210349	1	0.172486	0.103912	0.000841397	1	0.145141	0.100126	NNNNNN	4582	766	N	T
38	N	9	1324	662	439	5	0.00560399	1	0.412827	0.337484	0.00679758	1	0.5	0.331571	NNNNNNN	1252	2915	N	A
54	N	14	388	323	902	9	0.0164294	0.489595	0.468784	1	0.0155211	0.430155	0.358093	1	NNNNNNN	1668	788	N	T
67	N	35	398	74	720	4	0.0684597	0.486553	0.117359	1	0.0486111	0.552778	0.102778	1	NNNNNNN	588	1509	N	C
90	N	650	80	401	55	4	1	0.155271	0.571225	0.122507	1	0.123077	0.616923	0.0846154	NNNNNNN	736	1284	N	G
99	N	647	71	263	30	5	1	0.144928	0.473913	0.0478261	1	0.109737	0.406491	0.0463679	NNNNNNN	1150	597	N	T
123	N	64	757	10	258	5	0.122853	1	0.0211361	0.43461	0.0845443	1	0.01321	0.340819	NNNNNNN	1268	576	N	C
130	N	154	567	14	375	5	0.320059	1	0.020649	0.553097	0.271605	1	0.0246914	0.661376	NNNNNNA	647	1123	N	A
139	N	330	182	15	206	7	1	0.847761	0.0746269	0.871642	1	0.551515	0.0454545	0.624242	NNNNNAC	650	490	N	C
160	N	26	312	421	26	8	0.110375	1	0.92936	0.10596	0.0617577	0.741093	1	0.0617577	NNNNACC	773	719	N	A
168	A	10	588	234	163	14	0.0187075	1	0.579932	0.471088	0.0170068	1	0.397959	0.277211	NNNACCT	939	629	A	T
179	C	10	205	16	597	22	0.0187207	0.558502	0.0577223	1	0.0167504	0.343384	0.0268007	1	NNACCTC	1089	496	C	A
187	C	11	28	19	690	23	0.0173913	0.102899	0.0536232	1	0.015942	0.0405797	0.0275362	1	NACCTCG	1236	64	C	T
205	T	0	2	540	89	27	0	0.012963	1	0.262963	0	0.0037037	1	0.164815	ACCTCGC	1014	231	T	C
219	C	45	15	30	646	30	0.179567	0.0263158	0.140867	1	0.0696594	0.0232198	0.0464396	1	CCTCGCC	1175	219	C	G
230	G	348	1	17	117	19	1	0.00286533	0.0515759	0.744986	1	0.00287356	0.0488506	0.336207	CTCGCCG	675	412	G	C
249	C	0	19	4	485	24	0	0.0522244	0.0174081	1	0	0.0391753	0.00824742	1	TCGCCGT	824	36	C	A
260	C	12	33	14	673	44	0.121842	0.0505201	0.0237741	1	0.0178306	0.0490342	0.0208024	1	CGCCGTA	1224	156	C	G
272	G	370	22	9	42	25	1	0.0621622	0.0378378	0.410811	1	0.0594595	0.0243243	0.113514	GCCGTAT	703	200	G	C
288	T	1	100	434	12	20	0.0207373	0.654378	1	0.0276498	0.00230415	0.230415	1	0.0276498	CCGTATG	782	495	T	A
299	A	0	853	65	6	45	0	1	0.184056	0.00820633	0	1	0.0762016	0.007034	CGTATGA	1528	290	A	T
309	T	3	152	494	8	21	0.115385	0.744939	1	0.0161943	0.00607287	0.307692	1	0.0161943	GTATGAC	901	570	T	A
323	G	727	6	0	3	52	1	0.111417	0.0330124	0.00412655	1	0.00825309	0	0.00412655	TATGACC	1315	167	G	A
336	A	20	1019	5	39	26	0.0892157	1	0.00686275	0.182353	0.0196271	1	0.00490677	0.0382728	ATGACCT	1882	357	A	C
346	C	20	155	2	590	16	0.0372881	0.728814	0.00508475	1	0.0338983	0.262712	0.00338983	1	TGACCTC	1081	881	C	A
357	C	19	11	0	683	54	0.0292826	0.0190337	0.0556369	1	0.0278184	0.0161054	0	1	GACCTCA	1239	64	C	T
369	T	10	8	635	1	54	0.0265211	0.0296412	1	0.106084	0.015748	0.0125984	1	0.0015748	ACCTCAC	1203	106	T	C
383	C	15	55	0	851	31	0.0186047	0.176744	0.0151163	1	0.0176263	0.0646298	0	1	CCTCACC	1583	362	C	A
392	A	12	400	4	82	13	0.035	1	0.02	0.9425	0.03	1	0.01	0.205	CTCACCT	623	604	A	C
403	C	12	21	12	568	39	0.0246479	0.151408	0.0264085	1	0.0211268	0.0369718	0.0211268	1	TCACCTA	992	158	C	A
415	C	16	19	0	667	47	0.0254873	0.0284858	0.0104948	1	0.023988	0.0284858	0	1	CACCTAG	1192	23	C	G
428	T	11	4	494	158	25	0.024	0.16	1	0.316	0.0222672	0.00809717	1	0.319838	ACCTAGC	909	264	T	A
439	A	7	653	3	24	38	0.0183767	1	0.12098	0.050536	0.0107198	1	0.00459418	0.0367534	CCTAGCA	1068	101	A	T
453	G	245	0	10	0	33	1	0.0122449	0.077551	0.00816327	1	0	0.0408163	0	CTAGCAT	464	52	G	A
468	C	7	29	9	490	31	0.0183673	0.332653	0.0183673	1	0.0142857	0.0591837	0.0183673	1	TAGCATG	855	306	C	A
477	A	8	540	0	13	43	0.0185185	1	0.0407407	0.244444	0.0148148	1	0	0.0240741	AGCATGT	839	187	A	C
488	T	0	4	363	108	25	0.0165289	0.225895	1	0.352617	0	0.0110193	1	0.297521	GCATGTA	590	212	T	A
502	G	990	12	0	9	54	1	0.0171717	0.0121212	0.0131313	1	0.0121212	0	0.00909091	CATGTAA	1712	48	G	T
514	T	0	0	476	0	42	0.0735294	0.0672269	1	0	0	0	1	0	ATGTAAA	739	101	T	G
525	A	11	543	0	9	62	0.0202578	1	0.0349908	0.0202578	0.0202578	1	0	0.0165746	TGTAAAA	847	42	A	T
536	A	8	490	10	0	62	0.0244898	1	0.0204082	0.00204082	0.0163265	1	0.0204082	0	GTAAAAT	726	13	A	G
546	A	15	527	0	10	62	0.0300752	1	0.0075188	0.018797	0.028463	1	0	0.0189753	TAAAATA	799	16	A	G
558	A	11	752	0	10	47	0.018617	1	0.0664894	0.0132979	0.0146277	1	0	0.0132979	AAAATAC	1162	103	A	T
568	T	7	0	624	17	42	0.0208333	0.160256	1	0.0272436	0.0112179	0	1	0.0272436	AAATACA	962	123	T	A
579	A	0	803	0	0	62	0.00247219	1	0.0420272	0.00741656	0	1	0	0	AATACAC	1273	53	A	T
591	C	7	0	2	705	53	0.0141844	0.116312	0.00425532	1	0.00992908	0	0.00283688	1	ATACACC	1076	160	C	A
600	A	8	531	0	0	44	0.0207156	1	0.00564972	0.225989	0.0150659	1	0	0	TACACCA	834	163	A	C
612	C	4	1	4	685	62	0.00578871	0.0260492	0.0101302	1	0.00583942	0.00145985	0.00583942	1	ACACCAC	1054	30	C	A
626	C	10	0	5	730	44	0.0150685	0.120548	0.0136986	1	0.0136986	0	0.00684932	1	CACCACA	1101	148	C	A
635	A	11	584	9	0	44	0.0187394	1	0.0204429	0.211244	0.0188356	1	0.015411	0	ACCACAC	938	144	A	C
649	C	11	0	5	620	59	0.0225806	0.0822581	0.0145161	1	0.0177419	0	0.00806452	1	CCACACT	923	101	C	A
659	A	15	594	9	0	59	0.026936	1	0.016835	0.0454545	0.0252525	1	0.0151515	0	CACACTT	930	46	A	C
672	C	16	2	2	701	62	0.0228245	0.00285307	0.0042796	1	0.0228245	0.00285307	0.00285307	1	ACACTTA	1047	18	C	G
685	T	1	1	793	2	62	0.00504414	0.0037831	1	0.00504414	0.00126103	0.00126103	1	0.00252207	CACTTAC	1158	9	T	C
699	T	4	2	907	14	62	0.00992282	0.00220507	1	0.0209482	0.00441014	0.00220507	1	0.0154355	ACTTACC	1316	19	T	C
711	A	7	795	6	4	62	0.0201258	1	0.00754717	0.00503145	0.00880503	1	0.00754717	0.00503145	CTTACCG	1230	17	A	G
723	C	8	2	11	723	62	0.0152144	0.00414938	0.0207469	1	0.011065	0.00276625	0.0152144	1	TTACCGG	1053	17	C	T
735	C	0	19	9	625	62	0.00634921	0.047619	0.0238095	1	0	0.0304	0.0144	1	TACCGGG	921	34	C	A
749	G	717	16	2	0	62	1	0.0376569	0.0069735	0.0069735	1	0.0223152	0.0027894	0	ACCGGGG	1091	28	G	A
763	G	712	9	0	14	62	1	0.0195258	0.0027894	0.0209205	1	0.0126404	0	0.0196629	CCGGGGT	1111	17	G	C
776	G	741	15	0	4	62	1	0.0228495	0	0.00672043	1	0.0202429	0	0.00539811	CGGGGTA	1171	13	G	A
789	G	651	4	2	0	62	1	0.00768049	0.00768049	0	1	0.00614439	0.0030722	0	GGGGTAA	1007	4	G	A
802	T	5	4	631	2	62	0.00792393	0.00792393	1	0.00475436	0.00792393	0.00633914	1	0.00316957	GGGTAAA	876	18	T	A
813	A	6	804	3	4	62	0.011194	1	0.00746269	0.00870647	0.00746269	1	0.00373134	0.00497512	GGTAAAA	1142	14	A	T
823	A	10	630	12	4	62	0.0172956	1	0.0345912	0.0141509	0.015873	1	0.0190476	0.00634921	GTAAAAG	900	17	A	T
834	A	2	688	3	10	62	0.00872093	1	0.0188953	0.0159884	0.00290698	1	0.00436047	0.0145349	TAAAAGT	948	10	A	T
845	A	1	782	13	21	62	0.00383632	1	0.0268542	0.0332481	0.00127877	1	0.016624	0.0268542	AAAAGTC	1110	23	A	C
858	G	556	4	4	9	59	1	0.0107914	0.0179856	0.028777	1	0.00719424	0.00719424	0.0161871	AAAGTCC	815	33	G	T
868	T	0	10	770	7	59	0.0532468	0.0233766	1	0.0103896	0	0.012987	1	0.00909091	AAGTCCT	1077	35	T	G
880	C	0	12	5	875	62	0.00228571	0.0137143	0.00571429	1	0	0.0137143	0.00571429	1	AGTCCTT	1227	12	C	T
892	C	0	11	2	824	62	0.00362319	0.0144928	0.00603865	1	0	0.0133495	0.00242718	1	GTCCTTC	1164	12	C	T
904	T	1	13	787	12	62	0.00505689	0.0176991	1	0.0303413	0.00127065	0.0165184	1	0.0152478	TCCTTCG	1079	42	T	C
918	T	4	17	1070	44	62	0.0130841	0.0158879	1	0.046729	0.00373832	0.0158879	1	0.0411215	CCTTCGC	1450	68	T	C
930	C	3	10	10	980	59	0.00714286	0.0132653	0.0193878	1	0.00306122	0.0102041	0.0102041	1	CTTCGCT	1324	39	C	T
943	G	459	12	55	10	43	1	0.0305011	0.163399	0.0217865	1	0.0261438	0.119826	0.0217865	TTCGCTT	534	84	G	T
955	C	3	21	108	772	59	0.00388601	0.0272021	0.139896	1	0.00388601	0.0272021	0.139896	1	TCGCTTT	1013	150	C	T
967	T	0	4	1054	12	62	0.00281162	0.00656045	1	0.0149953	0	0.00379507	1	0.0113852	CGCTTTT	1413	24	T	C
980	T	22	20	1017	0	59	0.0216323	0.0226155	1	0.00884956	0.0216323	0.0196657	1	0	GCTTTTG	1328	20	T	G
992	T	8	13	873	14	62	0.0194731	0.0183276	1	0.021764	0.0091638	0.0148912	1	0.0160367	CTTTTGA	1136	21	T	G
1004	T	7	13	852	14	62	0.0152582	0.0258216	1	0.0199531	0.00821596	0.0152582	1	0.0164319	TTTTGAC	1108	24	T	G
1017	G	898	8	7	0	59	1	0.00890869	0.0111359	0.00334076	1	0.00890869	0.0077951	0	TTTGACA	1130	21	G	A
1028	A	6	918	18	6	62	0.010846	1	0.0195228	0.00867679	0.00653595	1	0.0196078	0.00653595	TTGACAG	1128	31	A	G
1038	C	12	0	15	759	59	0.0184453	0.0816864	0.0210804	1	0.0158103	0	0.0197628	1	TGACAGC	958	76	C	A
1048	A	2	645	5	4	59	0.00620155	1	0.00930233	0.027907	0.00310078	1	0.00775194	0.00620155	GACAGCT	760	82	A	C
1060	G	589	4	3	3	62	1	0.00996678	0.0149502	0.0116279	1	0.00679117	0.00509338	0.00509338	ACAGCTT	705	11	G	A
1072	C	6	13	0	756	62	0.00793651	0.0171958	0.0132275	1	0.00793651	0.0171958	0	1	CAGCTTA	956	21	C	G
1085	T	5	5	967	4	62	0.00930714	0.00620476	1	0.00930714	0.00517063	0.00517063	1	0.0041365	AGCTTAA	1217	15	T	C
1098	T	20	9	784	1	59	0.0382653	0.0127551	1	0.00892857	0.0255102	0.0114796	1	0.00127551	GCTTAAT	993	30	T	A
1108	A	2	913	8	4	62	0.0109529	1	0.00985761	0.00876232	0.00219058	1	0.00876232	0.00438116	CTTAATA	1113	14	A	G
1119	A	1	430	7	3	62	0.00898876	1	0.0179775	0.00898876	0.00232558	1	0.0162791	0.00697674	TTAATAA	528	12	A	T
1130	T	5	18	729	0	62	0.00942127	0.0242261	1	0.00807537	0.00685871	0.0246914	1	0	TAATAAT	948	24	T	A
1141	A	0	839	6	5	62	0.00474496	1	0.00711744	0.0177936	0	1	0.00715137	0.00595948	AATAATG	1021	11	A	T
1153	A	0	630	8	6	62	0.0015873	1	0.015873	0.0333333	0	1	0.0126984	0.00952381	ATAATGG	735	19	A	C
1164	T	0	9	786	4	59	0.0229008	0.0114504	1	0.0229008	0	0.0114504	1	0.00508906	TAATGGC	973	16	T	C
1178	G	1592	3	0	8	62	1	0.00879397	0.00628141	0.00502513	1	0.00188442	0	0.00502513	AATGGCC	1913	13	G	A
1192	G	808	0	2	9	59	1	0	0.00247525	0.0111386	1	0	0.00247525	0.0111386	ATGGCCC	931	15	G	C
1203	C	9	5	0	643	62	0.0139969	0.00777605	0.00155521	1	0.0139969	0.00777605	0	1	TGGCCCC	750	11	C	G
1215	C	0	16	3	890	62	0.00674157	0.0191011	0.0123596	1	0	0.0179775	0.00337079	1	GGCCCCT	1054	10	C	T
1227	C	15	8	0	954	62	0.0188679	0.00838574	0.00419287	1	0.0157233	0.00838574	0	1	GCCCCTG	1156	14	C	G
1238	C	6	3	0	949	62	0.00737619	0.00737619	0.0115911	1	0.00632244	0.00316122	0	1	CCCCTGA	1119	9	C	G
1251	T	10	17	821	3	62	0.0194884	0.0377588	1	0.0158343	0.0121803	0.0207065	1	0.00365408	CCCTGAA	999	22	T	A
1263	G	1313	0	9	7	54	1	0.0106626	0.00913938	0.00685453	1	0	0.00685453	0.0053313	CCTGAAT	1541	11	G	C
1277	A	0	1063	5	0	59	0.0169332	1	0.0084666	0	0	1	0.00470367	0	CTGAATC	1230	10	A	G
1288	A	0	770	13	3	62	0.00649351	1	0.0168831	0.00519481	0	1	0.0168831	0.0038961	TGAATCT	881	7	A	G
1299	T	8	12	886	13	62	0.00902935	0.013544	1	0.0180587	0.00902935	0.013544	1	0.0146727	GAATCTT	1079	12	T	A
1310	C	4	27	12	1115	62	0.00537634	0.0268817	0.0107527	1	0.00358744	0.0242152	0.0107623	1	AATCTTT	1342	20	C	A
1322	T	1	0	789	16	62	0.00496894	0	1	0.0236025	0.00126743	0	1	0.0202788	ATCTTTC	954	16	T	C
1335	T	4	4	956	10	59	0.00627615	0.00941423	1	0.0219665	0.0041841	0.0041841	1	0.0104603	TCTTTCT	1107	16	T	C
1347	T	6	0	1026	5	59	0.00584795	0	1	0.00974659	0.00584795	0	1	0.00487329	CTTTCTG	1186	12	T	C
1359	C	2	32	109	773	59	0.00258732	0.0413972	0.143596	1	0.00258732	0.0413972	0.141009	1	TTTCTGA	898	137	C	T
1371	T	0	2	761	8	48	0.0157687	0.022339	1	0.0157687	0	0.00262812	1	0.0105125	TTCTGAA	884	15	T	C
1384	G	951	16	6	3	54	1	0.0252366	0.0136698	0.0115668	1	0.0168244	0.00630915	0.00315457	TCTGAAG	1056	19	G	T
1396	A	10	1499	19	9	62	0.00867245	1	0.0193462	0.006004	0.00667111	1	0.0126751	0.006004	CTGAAGT	1687	24	A	T
1406	A	1	697	1	6	62	0.0113154	1	0.00990099	0.0141443	0.00143472	1	0.00143472	0.00860832	TGAAGTT	812	11	A	C
1418	G	466	9	7	12	62	1	0.027897	0.027897	0.0321888	1	0.0193133	0.0150215	0.0257511	GAAGTTG	471	14	G	C
1430	T	4	27	810	10	62	0.00740741	0.0345679	1	0.0234568	0.00493827	0.0333333	1	0.0123457	AAGTTGT	1002	19	T	A
1441	T	0	25	949	11	62	0.0158061	0.028451	1	0.0189673	0	0.0263435	1	0.0115911	AGTTGTA	1143	20	T	A
1454	G	1032	9	8	11	62	1	0.0184109	0.0125969	0.0164729	1	0.00872093	0.00775194	0.0106589	GTTGTAC	1098	16	G	C
1465	T	15	14	698	0	62	0.02149	0.0200573	1	0.017192	0.02149	0.0200573	1	0	TTGTACA	794	17	T	A
1476	A	5	786	11	12	62	0.00763359	1	0.0139949	0.0152672	0.00636132	1	0.0139949	0.0152672	TGTACAA	825	11	A	T
1486	C	4	22	5	784	62	0.00510204	0.0280612	0.0140306	1	0.00510204	0.0280612	0.00637755	1	GTACAAT	869	16	C	A
1497	A	0	629	3	13	62	0.0063593	1	0.0174881	0.0206677	0	1	0.00476948	0.0206677	TACAATA	651	11	A	C
1508	A	4	768	1	0	62	0.015625	1	0.015625	0.00911458	0.00520833	1	0.00130208	0	ACAATAA	795	9	A	G
1520	T	0	12	704	0	62	0.0013947	0.0167364	1	0.0013947	0	0.0170455	1	0	CAATAAT	824	10	T	A
1532	A	3	951	8	1	62	0.0042061	1	0.0126183	0.00630915	0.00315457	1	0.0084122	0.00105152	AATAATC	992	7	A	T
1544	A	0	605	6	1	62	0.00330579	1	0.0247934	0.00991736	0	1	0.00991736	0.00165289	ATAATCT	610	5	A	T
1556	T	0	5	884	1	62	0.00339367	0.010181	1	0.020362	0	0.00565611	1	0.00113122	TAATCTG	998	9	T	A
1569	C	3	7	0	1080	62	0.0037037	0.00648148	0.00740741	1	0.00277778	0.00648148	0	1	AATCTGA	1169	6	C	T
1581	T	0	5	800	4	54	0.02125	0.00625	1	0.02375	0	0.00625	1	0.005	ATCTGAC	904	12	T	C
1595	G	1149	2	0	0	62	1	0.0174064	0.0130548	0.000870322	1	0.00174064	0	0	TCTGACC	1148	4	G	A
1607	A	10	1192	7	11	62	0.014913	1	0.008285	0.0124275	0.00838926	1	0.00587248	0.00922819	CTGACCG	1280	7	A	T
1618	C	3	21	1	829	62	0.0108565	0.0253317	0.00603136	1	0.00361882	0.0253317	0.00120627	1	TGACCGC	872	8	C	A
1630	C	0	9	0	881	62	0.0170261	0.0124858	0	1	0	0.0102157	0	1	GACCGCC	913	10	C	A
1643	G	883	3	0	2	49	1	0.015855	0.00339751	0.00453001	1	0.00339751	0	0.00226501	ACCGCCT	888	12	G	A
1655	C	7	22	1	822	62	0.0170316	0.0304136	0.00608273	1	0.00851582	0.026764	0.00121655	1	CCGCCTT	845	13	C	A
1667	C	9	6	0	1019	62	0.0107949	0.00588813	0.0157017	1	0.00883219	0.00588813	0	1	CGCCTTT	1050	7	C	T
1680	T	20	0	947	1	62	0.0221753	0	1	0.0179514	0.0211193	0	1	0.00105597	GCCTTTC	1042	13	T	G
1692	T	0	0	1190	9	62	0.000823723	0	1	0.014827	0	0	1	0.00756303	CCTTTCC	1364	15	T	C
1705	T	6	1	1192	11	62	0.00503356	0.00167785	1	0.0142617	0.00503356	0.000838926	1	0.00922819	CTTTCCC	1322	10	T	C
1716	C	0	14	19	938	62	0	0.0149254	0.0202559	1	0	0.0149254	0.0202559	1	TTTCCCG	998	12	C	T
1728	C	15	3	4	833	62	0.0192077	0.00360144	0.0156062	1	0.0180072	0.00360144	0.00480192	1	TTCCCGA	885	11	C	G
1739	C	2	7	0	885	62	0.0135593	0.00903955	0.0079096	1	0.00225989	0.0079096	0	1	TCCCGAT	941	7	C	T
1751	G	741	0	0	5	62	1	0.0294906	0.00536193	0.0214477	1	0	0	0.00674764	CCCGATC	764	15	G	A
1764	A	2	1460	11	0	62	0.00821918	1	0.010274	0.00205479	0.00136986	1	0.00753425	0	CCGATCA	1553	9	A	T
1775	T	0	22	837	7	62	0.00358423	0.0298686	1	0.0179211	0	0.0262843	1	0.0083632	CGATCAC	963	9	T	C
1787	C	2	13	17	914	62	0.00218818	0.0142232	0.0207877	1	0.00218818	0.0142232	0.0185996	1	GATCACC	989	23	C	T
1797	A	0	763	3	26	62	0.0052356	1	0.0287958	0.0379581	0	1	0.00393185	0.034076	ATCACCG	810	16	A	T
1808	C	0	15	18	826	62	0.00484262	0.0181598	0.0302663	1	0	0.0181598	0.0217918	1	TCACCGC	877	17	C	T
1820	C	0	17	7	878	62	0.0170843	0.022779	0.0136674	1	0	0.0193622	0.00797267	1	CACCGCC	975	13	C	A
1833	G	861	1	2	7	62	1	0.0058072	0.00464576	0.0139373	1	0.00116144	0.00232288	0.00813008	ACCGCCC	913	39	G	C
1845	C	5	11	2	750	62	0.021025	0.0144547	0.0131406	1	0.00666667	0.0146667	0.00266667	1	CCGCCCC	1207	15	C	T
1858	C	1	26	6	1019	54	0.000981354	0.0264966	0.00686948	1	0.000981354	0.0255152	0.00588813	1	CGCCCCC	1545	17	C	A
1870	C	7	4	4	930	54	0.0107527	0.00537634	0.00752688	1	0.00752688	0.00430108	0.00430108	1	GCCCCCG	1546	9	C	T
1881	C	1	6	8	1027	62	0.00194742	0.00584226	0.0097371	1	0.00097371	0.00584226	0.00778968	1	CCCCCGC	1745	11	C	T
1893	C	5	13	15	966	54	0.0134576	0.0134576	0.0186335	1	0.00517598	0.0134576	0.015528	1	CCCCGCA	1517	20	C	T
1905	G	760	2	4	4	54	1	0.0105263	0.00526316	0.00921053	1	0.00263158	0.00526316	0.00526316	CCCGCAG	827	45	G	C
1918	C	0	10	6	804	62	0.0174129	0.0149254	0.0124378	1	0	0.0124378	0.00746269	1	CCGCAGC	1317	11	C	A
1929	A	7	675	7	14	62	0.0133333	1	0.0118519	0.0251852	0.0103704	1	0.0103704	0.0207407	CGCAGCG	709	18	A	C
1941	G	395	7	0	13	62	1	0.0278481	0	0.0481013	1	0.0177215	0	0.0329114	GCAGCGT	406	32	G	C
1953	C	1	12	2	857	62	0.0116686	0.0140023	0.00350058	1	0.00116686	0.0140023	0.00233372	1	CAGCGTA	1292	11	C	A
1965	G	832	18	0	9	54	1	0.0348558	0.015625	0.0192308	1	0.0216346	0	0.0108173	AGCGTAC	940	18	G	A
1978	T	2	13	664	7	54	0.0222552	0.0281899	1	0.0267062	0.00301205	0.0195783	1	0.0105422	GCGTACC	1080	18	T	C
1989	A	3	1063	15	12	62	0.00469043	1	0.0140713	0.0140713	0.0028222	1	0.014111	0.0112888	CGTACCC	1214	15	A	T
2000	C	0	20	4	781	62	0	0.0256082	0.0102433	1	0	0.0256082	0.00512164	1	GTACCCC	1310	12	C	T
2012	C	0	18	13	925	62	0	0.0216216	0.0140541	1	0	0.0194595	0.0140541	1	TACCCCG	1552	15	C	A
2024	C	13	17	3	884	62	0.0147059	0.020362	0.0113122	1	0.0147059	0.0192308	0.00339367	1	ACCCCGG	1545	13	C	T
2036	C	6	19	0	872	62	0.0194954	0.0229358	0.00802752	1	0.00688073	0.021789	0	1	CCCCGGT	1497	15	C	A	0.0504587
2048	G	929	22	0	5	62	1	0.0258342	0	0.0182992	1	0.0236814	0	0.00538213	CCCGGTA	1042	19	G	A	0.0441335
2061	G	878	20	0	0	49	1	0.0223214	0.0111607	0	1	0.022779	0	0	CCGGTAT	1032	15	G	A	0.0334821
2075	T	0	14	647	0	54	0.0278207	0.0247295	1	0.00927357	0	0.0216383	1	0	CGGTATT	1045	13	T	A	0.0618238
2086	A	14	857	25	5	62	0.0175029	1	0.0291715	0.0128355	0.0163361	1	0.0291715	0.00583431	GGTATTA	969	14	A	C	0.0595099
2097	T	13	14	898	2	62	0.0167038	0.0155902	1	0.0122494	0.0144766	0.0155902	1	0.00222717	GTATTAG	1472	15	T	C	0.0445434
2109	T	0	15	853	2	62	0	0.0222743	1	0.0152403	0	0.017585	1	0.00234467	TATTAGA	1498	19	T	C	0.0375147
2120	A	11	999	16	8	59	0.013013	1	0.016016	0.01001	0.011011	1	0.016016	0.00800801	ATTAGAA	1173	13	A	G	0.039039
2133	G	354	0	0	12	62	1	0.0310734	0.00282486	0.0338983	1	0	0	0.0338983	TTAGAAC	384	15	G	C	0.0677966
2145	A	8	1078	7	6	62	0.00834879	1	0.00834879	0.00649351	0.00742115	1	0.00649351	0.00556586	TAGAACT	1297	11	A	G	0.0231911
2157	A	0	912	12	14	62	0	1	0.0131579	0.0164474	0	1	0.0131579	0.0153509	AGAACTT	1096	15	A	T	0.0296053
2168	C	17	14	5	798	54	0.0225564	0.0238095	0.0263158	1	0.0213033	0.0175439	0.00626566	1	GAACTTT	1410	22	C	T	0.0726817
2180	T	8	10	978	13	54	0.00920245	0.0102249	1	0.0184049	0.00817996	0.0102249	1	0.0132924	AACTTTA	1744	35	T	C	0.0378323
2192	T	6	0	940	11	54	0.00736842	0	1	0.0157895	0.00638298	0	1	0.0117021	ACTTTAA	1905	20	T	C	0.0231579
2205	T	3	11	798	10	62	0.0037594	0.0162907	1	0.0137845	0.0037594	0.0137845	1	0.0125313	CTTTAAG	1510	15	T	C	0.0338346
2216	A	0	683	14	14	62	0	1	0.0219619	0.0263543	0	1	0.0204978	0.0204978	TTTAAGA	829	23	A	C	0.0483163
2227	A	2	590	0	5	62	0.0135593	1	0.0118644	0.0118644	0.00338983	1	0	0.00847458	TTAAGAA	736	10	A	C	0.0372881
2240	G	365	5	1	0	62	1	0.0712329	0.0164384	0.00273973	1	0.0136986	0.00273973	0	TAAGAAT	434	15	G	A	0.090411
2252	A	11	1664	13	1	62	0.00901442	1	0.0102163	0.00120192	0.00661058	1	0.0078125	0.000600962	AAGAATG	2183	24	A	T	0.0204327
2264	A	2	783	14	0	62	0.00893997	1	0.0178799	0.00127714	0.00255428	1	0.0178799	0	AGAATGA	1031	14	A	T	0.0280971
2274	T	0	16	747	0	59	0.0320856	0.0213904	1	0.00802139	0	0.021419	1	0	GAATGAG	1444	12	T	A	0.0614973
2287	G	1213	3	1	4	62	1	0.0173124	0.012366	0.00494641	1	0.00247321	0.000824402	0.00329761	AATGAGC	1741	11	G	T	0.0346249
2299	A	9	1084	8	0	62	0.0166052	1	0.00830258	0	0.00830258	1	0.00738007	0	ATGAGCT	1607	12	A	T	0.0249077
2311	G	407	14	0	3	59	1	0.0509709	0.00242718	0.038835	1	0.034398	0	0.00737101	TGAGCTG	570	16	G	A	0.092233
2323	C	12	8	0	772	62	0.0168394	0.0129534	0.0220207	1	0.015544	0.0103627	0	1	GAGCTGG	1192	13	C	G	0.0518135
2336	T	7	1	840	44	62	0.0321429	0.00119048	1	0.0547619	0.00833333	0.00119048	1	0.052381	AGCTGGC	1272	69	T	C	0.0880952
2348	G	1121	15	8	11	62	1	0.0133809	0.014273	0.0124888	1	0.0133809	0.00713649	0.00981267	GCTGGCC	1747	17	G	C	0.0401427
2361	G	822	13	19	12	56	1	0.0170316	0.0231144	0.0170316	1	0.0158151	0.0231144	0.0145985	CTGGCCC	1274	17	G	C	0.0571776
2373	C	23	33	3	497	34	0.054326	0.0663984	0.0100604	1	0.0462777	0.0663984	0.00603622	1	TGGCCCG	797	27	C	A	0.130785
2385	C	155	27	6	596	34	0.260067	0.045302	0.011745	1	0.260067	0.045302	0.0100671	1	GGCCCGG	964	209	C	G	0.317114	0.0593847
2396	C	161	46	13	495	28	0.428008	0.102564	0.0295858	1	0.325253	0.0929293	0.0262626	1	GCCCGGC	854	325	C	G	0.560158
2409	G	535	212	25	46	23	1	0.523364	0.046729	0.0878505	1	0.396262	0.046729	0.0859813	CCCGGCG	879	405	G	A	0.657944
2422	G	596	43	6	41	25	1	0.0771812	0.0167785	0.0687919	1	0.0721477	0.0100671	0.0687919	CCGGCGG	1018	53	G	A	0.162752
2434	C	279	17	33	329	18	0.848024	0.0516717	0.100304	1	0.848024	0.0516717	0.100304	1	CGGCGGA	572	470	C	G	1
2446	G	475	58	134	17	23	1	0.132632	0.282105	0.0357895	1	0.122105	0.282105	0.0357895	GGCGGAG	818	194	G	T	0.450526
2458	G	690	87	25	29	34	1	0.13913	0.0362319	0.0449275	1	0.126087	0.0362319	0.042029	GCGGAGG	1241	146	G	A	0.22029
2472	A	89	876	29	75	36	0.125571	1	0.0513699	0.146119	0.101598	1	0.033105	0.0856164	CGGAGGT	1654	203	A	C	0.323059
2482	G	346	27	168	30	24	1	0.0895954	0.485549	0.101156	1	0.0780347	0.485549	0.0867052	GGAGGTG	632	264	G	T	0.676301
2495	G	843	39	71	2	48	1	0.0521945	0.0854093	0.0106762	1	0.0462633	0.084223	0.00237248	GAGGTGC	1639	110	G	T	0.14828
2506	T	116	191	392	27	34	0.29	0.5075	1	0.07	0.295918	0.487245	1	0.0688776	AGGTGCT	773	328	T	A	0.8675
2518	G	728	147	51	47	50	1	0.201923	0.0700549	0.0659341	1	0.201923	0.0700549	0.0645604	GGTGCTG	1458	227	G	A	0.337912
2529	C	41	128	51	423	34	0.0990783	0.306452	0.133641	1	0.0969267	0.3026	0.120567	1	GTGCTGA	900	203	C	A	0.539171
2542	T	44	196	466	30	28	0.0987124	0.420601	1	0.083691	0.0944206	0.420601	1	0.0643777	TGCTGAA	944	329	T	A	0.603004
2554	G	463	94	15	97	28	1	0.208155	0.0386266	0.293991	1	0.203024	0.0323974	0.209503	GCTGAAA	937	246	G	C	0.540773
2567	A	80	696	17	13	40	0.150862	1	0.0517241	0.0431034	0.114943	1	0.0244253	0.0186782	CTGAAAA	1452	166	A	G	0.24569
2578	A	25	426	102	24	35	0.067757	1	0.287383	0.0771028	0.0586854	1	0.239437	0.056338	TGAAAAC	881	203	A	T	0.432243
2590	A	6	389	20	135	31	0.0257069	1	0.0694087	0.421594	0.0154242	1	0.0514139	0.347044	GAAAACG	781	309	A	C	0.51671
2601	A	25	555	18	86	34	0.045045	1	0.0396396	0.174775	0.045045	1	0.0324324	0.154955	AAAACGT	1130	196	A	C	0.259459
2611	C	27	22	66	527	34	0.0666667	0.0481481	0.135185	1	0.0512334	0.0417457	0.125237	1	AAACGTC	1220	108	C	T	0.25
2625	G	376	6	174	69	23	1	0.0398936	0.50266	0.215426	1	0.0159574	0.462766	0.183511	AACGTCA	760	375	G	T	0.757979
2636	T	19	28	435	216	28	0.0436782	0.0643678	1	0.496552	0.0436782	0.0643678	1	0.496552	ACGTCAC	957	476	T	C	0.604598
2648	C	37	36	38	610	41	0.0606557	0.0590164	0.0622951	1	0.0606557	0.0590164	0.0622951	1	CGTCACT	1371	56	C	T	0.181967
2659	A	118	293	62	79	19	0.41806	1	0.220736	0.264214	0.40273	1	0.211604	0.269625	GTCACTC	586	210	A	G	0.90301
2671	C	15	20	156	489	34	0.0306748	0.0408998	0.359918	1	0.0306748	0.0408998	0.319018	1	TCACTCC	1133	366	C	T	0.431493
2684	T	16	6	688	105	40	0.0247093	0.0145349	1	0.152616	0.0232558	0.00872093	1	0.152616	CACTCCG	1542	262	T	C	0.19186
2695	C	30	2	146	599	36	0.0495868	0.00330579	0.307438	1	0.0500835	0.0033389	0.24374	1	ACTCCGT	1407	408	C	T	0.360331
2707	C	42	1	140	511	40	0.0821918	0.00195695	0.356164	1	0.0821918	0.00195695	0.273973	1	CTCCGTT	1183	363	C	T	0.440313
2719	G	392	24	63	144	30	1	0.0663265	0.209184	0.385204	1	0.0612245	0.160714	0.367347	TCCGTTT	862	333	G	C	0.660714
2732	T	21	67	402	20	28	0.0653753	0.234867	1	0.0532688	0.0522388	0.166667	1	0.0497512	CCGTTTT	1230	174	T	A	0.353511
2745	T	6	32	624	6	36	0.0480769	0.171474	1	0.025641	0.00961538	0.0512821	1	0.00961538	CGTTTTC	2043	230	T	A	0.245192	0.464091	0.404707
2757	T	31	9	539	21	34	0.25603	0.038961	1	0.0500928	0.0575139	0.0166976	1	0.038961	GTTTTCA	1767	330	T	G
2768	T	142	15	468	40	34	0.505263	0.0526316	1	0.0842105	0.303419	0.0320513	1	0.0854701	TTTTCAA	1534	566	T	G
2779	C	137	42	20	460	30	0.317227	0.0966387	0.0420168	1	0.297826	0.0913043	0.0434783	1	TTTCAAG	1135	363	C	G
2789	A	166	310	1	11	18	0.571429	1	0.0031746	0.0539683	0.535484	1	0.00322581	0.0354839	TTCAAGG	750	418	A	G
2800	A	164	341	15	3	19	0.639296	1	0.0498534	0.0146628	0.480938	1	0.0439883	0.00879765	TCAAGGG	807	533	A	G
2813	G	468	31	91	5	25	1	0.0662393	0.209402	0.0128205	1	0.0662393	0.194444	0.0106838	CAAGGGG	1154	242	G	T
2825	G	813	140	18	7	32	1	0.172202	0.0233702	0.00861009	1	0.172202	0.0221402	0.00861009	AAGGGGG	1988	291	G	A
2837	G	423	126	30	9	28	1	0.287016	0.0728929	0.022779	1	0.297872	0.070922	0.0212766	AGGGGGT	1100	264	G	A
2850	G	480	11	105	22	35	1	0.0354167	0.279167	0.0666667	1	0.0229167	0.21875	0.0458333	GGGGGTA	1189	373	G	T
2862	G	445	29	66	117	39	1	0.0651685	0.152809	0.368539	1	0.0651685	0.148315	0.262921	GGGGTAA	1069	337	G	C
2873	T	45	62	447	23	43	0.102908	0.138702	1	0.0514541	0.100671	0.138702	1	0.0514541	GGGTAAT	1314	133	T	A
2885	A	161	503	47	33	43	0.32008	1	0.0934394	0.0656064	0.32008	1	0.0934394	0.0656064	GGTAATC	1117	342	A	G
2896	A	24	463	51	130	40	0.0561555	1	0.110151	0.282937	0.0518359	1	0.110151	0.280778	GTAATCT	1010	261	A	C
2907	T	4	88	445	65	46	0.011236	0.204494	1	0.157303	0.00898876	0.197753	1	0.146067	TAATCTG	1306	196	T	A
2919	C	32	91	48	594	36	0.0622896	0.153199	0.0824916	1	0.0538721	0.153199	0.0808081	1	AATCTGC	1330	174	C	A
2932	T	110	8	403	41	28	0.272953	0.0272953	1	0.101737	0.272953	0.0198511	1	0.101737	ATCTGCA	1229	251	T	G
2945	G	566	32	107	31	28	1	0.0812721	0.208481	0.0547703	1	0.0565371	0.189046	0.0547703	TCTGCAA	1372	371	G	T
2956	C	12	161	24	366	27	0.0382514	0.469945	0.0846995	1	0.0327869	0.439891	0.0655738	1	CTGCAAG	813	367	C	A
2967	A	10	336	95	22	30	0.0297619	1	0.330357	0.0654762	0.0297619	1	0.282738	0.0654762	TGCAAGT	753	327	A	T
2978	A	21	414	35	0	34	0.057971	1	0.0845411	0.00241546	0.0507246	1	0.0845411	0	GCAAGTA	890	85	A	T
2990	G	265	132	41	8	23	1	0.514706	0.169118	0.0404412	1	0.498113	0.154717	0.0301887	CAAGTAT	612	294	G	A
3003	T	16	47	416	48	40	0.0432692	0.134615	1	0.213942	0.0384615	0.112981	1	0.115385	AAGTATA	1205	162	T	C
3013	A	13	526	37	20	46	0.0241187	1	0.0797774	0.0371058	0.0247148	1	0.0703422	0.0380228	AGTATAA	1208	173	A	T
3025	T	61	71	423	5	49	0.156028	0.167849	1	0.0118203	0.144208	0.167849	1	0.0118203	GTATAAC	1279	176	T	A
3036	A	5	435	99	22	40	0.0114943	1	0.227586	0.0505747	0.0114943	1	0.227586	0.0505747	TATAACA	927	309	A	T
3048	A	13	519	11	31	43	0.0346821	1	0.0211946	0.0597303	0.0250482	1	0.0211946	0.0597303	ATAACAG	1129	50	A	C
3059	C	10	142	9	368	34	0.0353261	0.38587	0.0380435	1	0.0271739	0.38587	0.0244565	1	TAACAGT	817	332	C	A
3070	A	24	355	14	109	34	0.0966851	1	0.0497238	0.331492	0.0676056	1	0.0394366	0.307042	AACAGTA	819	245	A	C
3083	G	312	33	38	10	31	1	0.108974	0.134615	0.0320513	1	0.105769	0.121795	0.0320513	ACAGTAA	709	135	G	T
3096	T	18	69	412	2	51	0.0485437	0.169903	1	0.00728155	0.0436893	0.167476	1	0.00485437	CAGTAAC	1222	155	T	A
3107	A	14	540	24	22	34	0.0425926	1	0.0444444	0.0425926	0.0259259	1	0.0444444	0.0407407	AGTAACG	1161	76	A	T
3119	A	41	419	3	35	28	0.097852	1	0.0071599	0.0835322	0.097852	1	0.0071599	0.0835322	GTAACGT	916	69	A	G
3130	C	104	20	35	397	27	0.282116	0.0503778	0.0982368	1	0.261965	0.0503778	0.0881612	1	TAACGTA	891	244	C	G
3143	G	335	32	144	12	23	1	0.0955224	0.429851	0.0447761	1	0.0955224	0.429851	0.0358209	AACGTAA	776	436	G	T
3155	T	187	54	350	6	34	0.534286	0.154286	1	0.0171429	0.534286	0.154286	1	0.0171429	ACGTAAG	1080	414	T	G
3166	A	34	415	107	16	30	0.0963855	1	0.26747	0.0385542	0.0819277	1	0.257831	0.0385542	CGTAAGT	952	321	A	T
3178	A	32	257	42	110	18	0.140078	1	0.167315	0.428016	0.124514	1	0.163424	0.428016	GTAAGTG	604	216	A	C
3190	G	321	90	59	13	23	1	0.280374	0.183801	0.0404984	1	0.280374	0.183801	0.0404984	TAAGTGT	691	237	G	A
3202	T	62	12	563	3	35	0.119005	0.0248668	1	0.0053286	0.110124	0.0213144	1	0.0053286	AAGTGTC	1249	145	T	G
3214	G	647	13	181	24	38	1	0.0229008	0.276336	0.0366412	1	0.0200927	0.279753	0.0370943	AGTGTCA	1492	414	G	T
3226	T	18	102	373	42	31	0.0563003	0.313673	1	0.112601	0.0482574	0.273458	1	0.112601	GTGTCAT	835	307	T	A
3238	C	1	99	38	411	27	0.00243309	0.291971	0.0948905	1	0.00243309	0.240876	0.0924574	1	TGTCATT	958	332	C	A
3248	A	6	383	68	20	34	0.0182768	1	0.182768	0.0522193	0.0156658	1	0.177546	0.0522193	GTCATTA	973	146	A	T
3260	T	5	33	460	110	28	0.0108696	0.0717391	1	0.25	0.0108696	0.0717391	1	0.23913	TCATTAA	1008	243	T	C
3272	T	9	33	490	130	45	0.0182186	0.0708502	1	0.263158	0.0183673	0.0673469	1	0.265306	CATTAAA	1119	280	T	C
3284	A	69	449	17	19	50	0.153675	1	0.0400891	0.0445434	0.153675	1	0.0378619	0.0423163	ATTAAAC	1241	117	A	G
3295	A	11	454	2	22	50	0.0449679	1	0.0107066	0.0471092	0.0242291	1	0.00440529	0.0484581	TTAAACC	1366	35	A	G
3307	A	6	391	6	62	43	0.0255754	1	0.0153453	0.158568	0.0153453	1	0.0153453	0.158568	TAAACCG	1058	136	A	C
3318	C	16	61	10	398	41	0.0510949	0.167883	0.0243309	1	0.040201	0.153266	0.0251256	1	AAACCGA	938	214	C	A
3330	C	25	103	14	429	40	0.073903	0.270208	0.0323326	1	0.0582751	0.240093	0.032634	1	AACCGAA	1009	304	C	A
3343	G	252	48	89	34	23	1	0.214286	0.392857	0.150794	1	0.190476	0.353175	0.134921	ACCGAAA	553	203	G	T
3356	A	27	501	97	1	45	0.0638723	1	0.269461	0.00399202	0.0538922	1	0.193613	0.00199601	CCGAAAA	1355	279	A	T
3367	A	157	387	22	0	39	0.413437	1	0.0671835	0	0.405685	1	0.0568475	0	CGAAAAT	1091	327	A	G
3379	A	31	277	84	7	30	0.111913	1	0.32852	0.0252708	0.111913	1	0.303249	0.0252708	GAAAATT	823	179	A	T
3390	A	83	451	61	7	43	0.186253	1	0.135255	0.0155211	0.184035	1	0.135255	0.0155211	AAAATTG	1239	161	A	G
3401	T	41	91	288	157	24	0.159722	0.368056	1	0.552083	0.142361	0.315972	1	0.545139	AAATTGT	652	364	T	C
3413	T	51	93	504	4	31	0.113095	0.188492	1	0.00992063	0.10119	0.184524	1	0.00793651	AATTGTG	1169	274	T	A
3425	G	609	89	29	0	34	1	0.14172	0.0461783	0.00159236	1	0.146141	0.047619	0	ATTGTGA	1496	250	G	A
3437	T	42	114	276	0	13	0.152174	0.413043	1	0.0217391	0.152174	0.413043	1	0	TTGTGAA	645	317	T	A
3450	G	339	166	1	0	18	1	0.551622	0.020649	0.00884956	1	0.489676	0.00294985	0	TGTGAAA	790	551	G	A
3461	A	13	493	0	0	34	0.0261569	1	0	0.00201207	0.0263692	1	0	0	GTGAAAA	1292	24	A	G
3473	A	5	483	0	4	34	0.0144928	1	0.00414079	0.0248447	0.010352	1	0	0.00828157	TGAAAAA	1308	26	A	C
3484	A	0	371	6	65	27	0.00269542	1	0.0242588	0.239892	0	1	0.0161725	0.175202	GAAAAAA	1080	189	A	C
3496	A	0	384	55	20	48	0.00260417	1	0.216146	0.101562	0	1	0.143229	0.0520833	AAAAAAA	1123	165	A	T
3507	A	0	500	19	7	56	0	1	0.066	0.034	0	1	0.038	0.014	AAAAAAC	1399	51	A	T
3518	A	0	374	1	90	41	0	1	0.00518135	0.259067	0	1	0.0026738	0.240642	AAAAACT	1122	216	A	C
3530	A	4	447	21	61	43	0.00894855	1	0.0604027	0.147651	0.00894855	1	0.0469799	0.136465	AAAACTA	1228	160	A	C
3541	C	2	67	109	347	34	0.00864553	0.193084	0.325648	1	0.00576369	0.193084	0.314121	1	AAACTAC	843	248	C	T
3553	T	14	100	385	74	34	0.0363636	0.296104	1	0.192208	0.0363636	0.25974	1	0.192208	AACTACA	920	360	T	A
3564	A	46	411	61	32	39	0.111922	1	0.148418	0.0778589	0.111922	1	0.148418	0.0778589	ACTACAT	1087	122	A	T
3576	C	40	56	73	330	31	0.121212	0.169697	0.221212	1	0.121212	0.169697	0.221212	1	CTACATA	804	182	C	A
3587	A	130	223	46	49	23	0.762332	1	0.210762	0.224215	0.58296	1	0.206278	0.219731	TACATAG	614	367	A	G
3599	T	93	41	359	2	34	0.339833	0.114206	1	0.00835655	0.259053	0.114206	1	0.00557103	ACATAGT	863	253	T	G
3611	A	46	377	108	0	39	0.137931	1	0.299735	0	0.122016	1	0.286472	0	CATAGTG	1025	255	A	T
3623	G	192	117	35	0	18	1	0.596939	0.193878	0.0102041	1	0.609375	0.182292	0	ATAGTGG	440	306	G	A
3636	T	99	94	242	1	23	0.409091	0.38843	1	0.0206612	0.409091	0.38843	1	0.00413223	TAGTGGT	568	248	T	G
3648	G	652	16	115	2	48	1	0.0259939	0.180428	0.00917431	1	0.0245399	0.17638	0.00306748	AGTGGTA	1639	266	G	T
3661	G	325	75	42	0	34	1	0.323077	0.169231	0.00615385	1	0.230769	0.129231	0	GTGGTAA	775	199	G	A
3672	T	40	71	325	0	27	0.123077	0.227692	1	0	0.123077	0.218462	1	0	TGGTAAT	776	147	T	A
3683	A	6	421	83	3	34	0.0138249	1	0.191244	0.0115207	0.0142518	1	0.19715	0.00712589	GGTAATA	995	185	A	T
3695	A	4	440	102	0	34	0.0318182	1	0.259091	0.00227273	0.00909091	1	0.231818	0	GTAATAT	992	263	A	T
3706	T	3	158	362	15	34	0.010989	0.434066	1	0.0467033	0.00828729	0.436464	1	0.0414365	TAATATA	903	379	T	A
3718	A	6	487	84	80	40	0.0123203	1	0.172485	0.190965	0.0123203	1	0.172485	0.164271	AATATAT	1097	210	A	T
3729	T	3	144	370	35	34	0.00810811	0.389189	1	0.0945946	0.00810811	0.389189	1	0.0945946	ATATATA	905	330	T	A
3741	A	27	445	84	7	34	0.0629213	1	0.188764	0.0157303	0.0606742	1	0.188764	0.0157303	TATATAC	1032	201	A	T
3752	T	58	111	345	21	34	0.168571	0.317143	1	0.0771429	0.168116	0.321739	1	0.0608696	ATATACA	848	261	T	A
3764	A	25	519	71	33	43	0.0475285	1	0.134981	0.0627376	0.0481696	1	0.136802	0.0635838	TATACAA	1241	150	A	T
3776	C	7	129	105	353	34	0.0226629	0.365439	0.29745	1	0.01983	0.365439	0.29745	1	ATACAAG	856	290	C	A
3787	A	33	225	124	53	19	0.164444	1	0.6	0.244444	0.146667	1	0.551111	0.235556	TACAAGA	506	288	A	T
3799	A	147	393	36	16	34	0.422392	1	0.0941476	0.043257	0.374046	1	0.0916031	0.0407125	ACAAGAT	885	358	A	G
3812	G	232	91	21	85	18	1	0.392241	0.0905172	0.366379	1	0.392241	0.0905172	0.366379	CAAGATT	520	232	G	A
3824	A	36	763	67	36	46	0.046814	1	0.0871261	0.046814	0.0471822	1	0.0878113	0.0471822	AAGATTG	1784	142	A	T
3835	T	69	104	382	19	30	0.203655	0.274151	1	0.0548303	0.180628	0.272251	1	0.0497382	AGATTGC	897	233	T	A
3847	T	61	10	471	106	40	0.142251	0.0212314	1	0.237792	0.129512	0.0212314	1	0.225053	GATTGCA	1095	249	T	C
3860	G	535	19	171	60	36	1	0.035514	0.319626	0.11215	1	0.035514	0.319626	0.11215	ATTGCAG	1267	389	G	T
3872	C	92	54	131	321	23	0.286604	0.168224	0.4081	1	0.286604	0.168224	0.4081	1	TTGCAGC	751	274	C	T
3883	A	37	405	45	75	28	0.091358	1	0.111111	0.185185	0.091358	1	0.111111	0.185185	TGCAGCT	879	170	A	C
3895	G	177	114	104	37	13	1	0.626374	0.571429	0.203297	1	0.644068	0.587571	0.20904	GCAGCTT	385	217	G	T
3907	C	42	102	95	339	34	0.123894	0.300885	0.280236	1	0.123894	0.300885	0.280236	1	CAGCTTA	802	222	C	T
3920	T	18	60	531	50	46	0.0376648	0.122411	1	0.103578	0.0338983	0.112994	1	0.094162	AGCTTAT	1203	127	T	C
3932	T	29	65	512	2	43	0.0625	0.128906	1	0.00976562	0.0566406	0.126953	1	0.00390625	GCTTATA	1163	119	T	A
3943	A	135	589	131	2	49	0.229202	1	0.222411	0.00339559	0.229202	1	0.222411	0.00339559	CTTATAT	1314	319	A	T
3955	T	60	140	377	7	34	0.159151	0.371353	1	0.0185676	0.159151	0.371353	1	0.0185676	TTATATT	861	314	T	A
3966	A	29	474	133	1	41	0.0654008	1	0.280591	0.00632911	0.0611814	1	0.280591	0.0021097	TATATTG	1007	319	A	T
3977	T	26	109	508	3	43	0.0760234	0.226121	1	0.0155945	0.0511811	0.214567	1	0.00590551	ATATTGT	1155	225	T	A
3990	T	57	36	549	11	45	0.105647	0.0655738	1	0.0200364	0.103825	0.0655738	1	0.0200364	TATTGTA	1241	112	T	G
4002	G	527	156	100	13	34	1	0.293135	0.189239	0.025974	1	0.296015	0.189753	0.0246679	ATTGTAT	1253	295	G	A
4014	T	113	100	256	11	13	0.441406	0.402344	1	0.046875	0.441406	0.390625	1	0.0429688	TTGTATT	571	239	T	G
4025	A	18	541	93	18	34	0.0339893	1	0.166369	0.0322004	0.0332717	1	0.171904	0.0332717	TGTATTA	1201	210	A	T
4037	T	4	238	399	11	23	0.0150376	0.596491	1	0.0325815	0.0100251	0.596491	1	0.0275689	GTATTAA	884	489	T	A
4049	T	9	100	485	27	25	0.0206186	0.206186	1	0.0556701	0.0185567	0.206186	1	0.0556701	TATTAAA	1080	191	T	A
4060	A	12	493	85	114	25	0.0344828	1	0.172414	0.237323	0.0243408	1	0.172414	0.231237	ATTAAAA	1065	248	A	C
4072	A	143	152	8	46	10	1	0.968944	0.0496894	0.285714	0.940789	1	0.0526316	0.302632	TTAAAAT	354	349	A	G
4085	A	39	668	26	14	32	0.0583832	1	0.0389222	0.0224551	0.0583832	1	0.0389222	0.0209581	TAAAATC	1519	68	A	G
4097	A	5	509	87	35	43	0.00982318	1	0.170923	0.0687623	0.00982318	1	0.170923	0.0687623	AAAATCG	1121	197	A	T
4108	T	11	153	343	42	30	0.0437318	0.446064	1	0.122449	0.03207	0.446064	1	0.122449	AAATCGA	755	303	T	A
4120	C	30	53	138	414	34	0.0797101	0.128019	0.333333	1	0.0724638	0.128019	0.333333	1	AATCGAT	937	332	C	T
4133	G	192	67	107	67	13	1	0.348958	0.609375	0.395833	1	0.348958	0.557292	0.348958	ATCGATA	433	270	G	T
4145	A	39	538	53	12	34	0.0724907	1	0.105948	0.0241636	0.0724907	1	0.098513	0.0223048	TCGATAT	1215	128	A	T
4156	T	10	132	375	11	24	0.0266667	0.352	1	0.0293333	0.0266667	0.352	1	0.0293333	CGATATT	821	263	T	A
4168	A	35	335	182	1	18	0.104478	1	0.558209	0.00298507	0.104478	1	0.543284	0.00298507	GATATTA	702	463	A	T
4179	T	149	75	434	2	25	0.375576	0.175115	1	0.016129	0.343318	0.172811	1	0.00460829	ATATTAT	1026	369	T	G
4191	T	115	57	407	1	28	0.331695	0.140049	1	0.00737101	0.282555	0.140049	1	0.002457	TATTATT	947	322	T	G
4203	A	77	436	100	6	28	0.245413	1	0.229358	0.0137615	0.176606	1	0.229358	0.0137615	ATTATTG	949	260	A	T
4215	T	56	62	408	5	34	0.161765	0.151961	1	0.0171569	0.137255	0.151961	1	0.0122549	TTATTGG	937	136	T	G
4227	T	83	10	473	5	39	0.188161	0.0232558	1	0.0169133	0.175476	0.0211416	1	0.0105708	TATTGGG	1063	232	T	G
4240	G	617	17	161	1	46	1	0.0275527	0.26094	0.00162075	1	0.0275527	0.26094	0.00162075	ATTGGGT	1549	383	G	T
4252	G	402	17	111	10	34	1	0.0422886	0.283582	0.0248756	1	0.0422886	0.276119	0.0248756	TTGGGTT	986	257	G	T
4265	G	359	34	64	92	23	1	0.116992	0.178273	0.256267	1	0.0947075	0.178273	0.256267	TGGGTTT	877	176	G	C
4277	T	65	62	343	33	23	0.189504	0.236152	1	0.107872	0.189504	0.180758	1	0.0962099	GGGTTTT	804	148	T	G
4288	T	42	58	488	15	34	0.0841683	0.12024	1	0.0300601	0.0860656	0.118852	1	0.0307377	GGTTTTC	1217	80	T	A
4300	T	21	250	461	23	31	0.0455531	0.542299	1	0.0498915	0.0455531	0.542299	1	0.0498915	GTTTTCA	1135	506	T	A
4312	T	12	97	476	48	27	0.0252101	0.210084	1	0.10084	0.0252101	0.203782	1	0.10084	TTTTCAT	1095	157	T	A
4324	C	12	47	80	492	30	0.0243902	0.105691	0.168699	1	0.0243902	0.0955285	0.162602	1	TTTCATA	1125	199	C	T
4334	A	12	329	85	84	17	0.0469208	1	0.281525	0.27566	0.0364742	1	0.258359	0.255319	TTCATAT	711	217	A	T
4347	T	154	128	152	10	10	1	0.831169	0.987013	0.0714286	1	0.831169	0.987013	0.0649351	TCATATC	354	340	T	G
4359	A	31	927	171	24	45	0.0334412	1	0.184466	0.02589	0.0334412	1	0.184466	0.02589	CATATCT	2084	406	A	T
4371	T	2	153	480	47	28	0.00625	0.31875	1	0.0979167	0.00416667	0.31875	1	0.0979167	ATATCTT	1062	323	T	A
4383	C	4	22	209	419	23	0.00954654	0.052506	0.498807	1	0.00954654	0.052506	0.498807	1	TATCTTT	946	518	C	T
4395	T	7	39	416	130	23	0.0168269	0.09375	1	0.3125	0.0168269	0.09375	1	0.3125	ATCTTTT	986	282	T	C
4407	T	20	56	487	33	30	0.0410678	0.11499	1	0.0677618	0.0410678	0.11499	1	0.0677618	TCTTTTT	1170	67	T	A
4419	T	18	108	515	9	40	0.0349515	0.209709	1	0.0194175	0.0349515	0.209709	1	0.0174757	CTTTTTC	1279	170	T	A
4431	T	51	75	452	12	34	0.112832	0.165929	1	0.0287611	0.112832	0.165929	1	0.0265487	TTTTTCA	1123	107	T	A
4443	T	24	167	409	30	27	0.0586797	0.408313	1	0.0733496	0.0586797	0.408313	1	0.0733496	TTTTCAA	958	307	T	A
4455	C	17	207	109	253	19	0.0669291	0.846457	0.437008	1	0.0671937	0.818182	0.43083	1	TTTCAAG	567	412	C	A
4466	A	111	184	9	64	11	0.695652	1	0.0597826	0.347826	0.603261	1	0.048913	0.347826	TTCAAGA	366	284	A	G
4479	A	48	493	6	52	27	0.0973631	1	0.0121704	0.1643	0.0973631	1	0.0121704	0.105477	TCAAGAT	1071	147	A	C
4491	G	204	156	13	19	18	1	0.828431	0.107843	0.142157	1	0.764706	0.0637255	0.0931373	CAAGATA	457	364	G	A
4503	A	35	564	81	1	43	0.0620567	1	0.239362	0.00177305	0.0620567	1	0.143617	0.00177305	AAGATAC	1222	297	A	T
4513	T	11	99	434	39	34	0.0253456	0.269585	1	0.0898618	0.0253456	0.228111	1	0.0898618	AGATACA	913	233	T	A
4525	A	7	357	97	130	30	0.0196078	1	0.271709	0.364146	0.0196078	1	0.271709	0.364146	GATACAT	744	292	A	C
4536	C	28	76	89	353	34	0.0849858	0.215297	0.280453	1	0.0793201	0.215297	0.252125	1	ATACATT	800	185	C	T
4548	A	84	243	90	49	23	0.481481	1	0.37037	0.201646	0.345679	1	0.37037	0.201646	TACATTC	476	223	A	G
4560	T	43	46	484	27	43	0.123967	0.0950413	1	0.0619835	0.088843	0.0950413	1	0.0557851	ACATTCT	1093	99	T	G
4572	T	91	9	506	43	43	0.249012	0.0197628	1	0.0909091	0.179842	0.0177866	1	0.0849802	CATTCTG	1135	250	T	G
4585	C	70	13	134	417	28	0.177458	0.0335731	0.321343	1	0.167866	0.0311751	0.321343	1	ATTCTGT	953	312	C	T
4597	T	59	70	351	67	25	0.175978	0.206704	1	0.187151	0.168091	0.19943	1	0.190883	TTCTGTG	824	147	T	C
4610	G	492	28	178	2	27	1	0.0589431	0.361789	0.00609756	1	0.0569106	0.361789	0.00406504	TCTGTGT	1124	417	G	T
4622	T	144	3	400	0	23	0.36	0.01	1	0	0.36	0.0075	1	0	CTGTGTT	898	365	T	G
4634	G	611	10	105	7	34	1	0.0163666	0.171849	0.0114566	1	0.0163666	0.171849	0.0114566	TGTGTTT	1415	240	G	T
4646	T	118	27	255	131	13	0.452107	0.103448	1	0.501916	0.462745	0.105882	1	0.513725	GTGTTTT	596	275	T	C
4658	T	12	251	246	81	13	0.0478088	1	0.98008	0.322709	0.0478088	1	0.98008	0.322709	TGTTTTG	562	517	T	A
4669	T	31	105	385	18	24	0.0862944	0.266497	1	0.0507614	0.0805195	0.272727	1	0.0467532	GTTTTGT	914	191	T	A
4682	T	90	40	426	11	23	0.211268	0.103286	1	0.0258216	0.211268	0.0938967	1	0.0258216	TTTTGTC	992	197	T	G
4694	G	512	188	87	22	35	1	0.367188	0.175781	0.0429688	1	0.367188	0.169922	0.0429688	TTTGTCA	1210	380	G	A
4706	T	82	65	324	34	30	0.253086	0.200617	1	0.104938	0.253086	0.200617	1	0.104938	TTGTCAG	764	177	T	G
4718	C	10	24	148	352	30	0.0284091	0.0710227	0.420455	1	0.0284091	0.0681818	0.420455	1	TGTCAGA	837	338	C	T
4729	A	16	277	40	157	23	0.0611511	1	0.143885	0.564748	0.0577617	1	0.144404	0.566787	GTCAGAT	615	377	A	C
4742	G	151	104	21	104	13	1	0.728477	0.139073	0.701987	1	0.688742	0.139073	0.688742	TCAGATT	322	257	G	A
4754	A	23	786	57	29	50	0.0292621	1	0.0801527	0.0381679	0.0292621	1	0.0725191	0.0368957	CAGATTC	1857	127	A	T
4765	T	3	120	470	19	41	0.00851064	0.255319	1	0.0404255	0.00638298	0.255319	1	0.0404255	AGATTCC	1117	279	T	A
4777	T	0	14	555	54	51	0	0.027027	1	0.0972973	0	0.0252252	1	0.0972973	GATTCCA	1337	121	T	C
4789	C	5	101	98	415	46	0.0120482	0.245783	0.236145	1	0.0120482	0.243373	0.236145	1	ATTCCAT	1038	232	C	T
4801	C	10	49	21	427	43	0.0234192	0.128806	0.0538642	1	0.0234192	0.114754	0.0491803	1	TTCCATT	1059	88	C	A
4812	A	17	301	52	72	34	0.0598007	1	0.172757	0.245847	0.0564784	1	0.172757	0.239203	TCCATTA	693	179	A	C
4824	T	59	74	408	4	43	0.144608	0.181373	1	0.00980392	0.144608	0.181373	1	0.00980392	CCATTAC	998	136	T	A
4836	T	131	38	473	18	46	0.272917	0.0791667	1	0.04375	0.276956	0.0803383	1	0.038055	CATTACA	1202	293	T	G
4848	A	53	382	72	97	41	0.138743	1	0.188482	0.253927	0.138743	1	0.188482	0.253927	ATTACAG	916	233	A	C
4860	C	34	77	81	310	34	0.109677	0.248387	0.270968	1	0.109677	0.248387	0.26129	1	TTACAGG	793	168	C	T
4871	A	102	220	30	55	23	0.577273	1	0.159091	0.263636	0.463636	1	0.136364	0.25	TACAGGC	483	296	A	G
4884	G	245	36	66	66	28	1	0.155102	0.293878	0.306122	1	0.146939	0.269388	0.269388	ACAGGCT	621	167	G	C
4896	G	478	49	69	40	46	1	0.112971	0.144351	0.083682	1	0.10251	0.144351	0.083682	CAGGCTG	1235	138	G	T
4908	C	89	32	102	273	27	0.318996	0.114695	0.383513	1	0.326007	0.117216	0.373626	1	AGGCTGC	731	257	C	T
4921	T	44	95	369	50	30	0.119241	0.265583	1	0.140921	0.119241	0.257453	1	0.135501	GGCTGCA	939	188	T	A
4933	G	406	37	142	27	35	1	0.100985	0.359606	0.0665025	1	0.091133	0.349754	0.0665025	GCTGCAT	1091	366	G	T
4945	C	58	19	140	272	23	0.211679	0.0693431	0.514599	1	0.213235	0.0698529	0.514706	1	CTGCATA	727	334	C	T
4957	A	10	263	149	50	24	0.0380228	1	0.56654	0.190114	0.0380228	1	0.56654	0.190114	TGCATAT	620	377	A	T
4968	T	3	68	337	88	34	0.00872093	0.197674	1	0.276163	0.00890208	0.20178	1	0.261128	GCATATT	903	225	T	C
4980	A	6	405	100	102	41	0.0148148	1	0.246914	0.266667	0.0148148	1	0.246914	0.251852	CATATTT	1064	262	A	C
4992	T	2	112	420	37	35	0.00714286	0.266667	1	0.0904762	0.0047619	0.266667	1	0.0880952	ATATTTC	1117	308	T	A
5004	T	2	86	458	35	28	0.00436681	0.187773	1	0.0764192	0.00436681	0.187773	1	0.0764192	TATTTCC	1225	204	T	A
5016	T	5	11	434	117	28	0.0114679	0.0321101	1	0.268349	0.0115207	0.0253456	1	0.269585	ATTTCCA	1197	308	T	C
5028	C	2	6	151	391	34	0.005	0.015	0.3775	1	0.00511509	0.0153453	0.386189	1	TTTCCAA	1120	391	C	T
5041	C	12	22	40	462	43	0.025974	0.0606061	0.0909091	1	0.025974	0.047619	0.0865801	1	TTCCAAC	1298	70	C	T
5051	A	46	222	11	98	24	0.252252	1	0.0585586	0.490991	0.207207	1	0.0495495	0.441441	TCCAACT	619	297	A	C
5063	A	19	334	44	34	34	0.0688623	1	0.197605	0.101796	0.0568862	1	0.131737	0.101796	CCAACTC	932	137	A	T
5075	C	6	39	94	295	29	0.0271186	0.132203	0.430508	1	0.020339	0.132203	0.318644	1	CAACTCG	814	347	C	T
5088	T	15	3	444	83	28	0.036036	0.00675676	1	0.186937	0.0337838	0.00675676	1	0.186937	AACTCGT	1250	249	T	C
5100	C	22	1	89	466	32	0.0472103	0.00214592	0.190987	1	0.0472103	0.00214592	0.190987	1	ACTCGTT	1332	235	C	T
5112	G	224	7	84	82	24	1	0.0350877	0.421053	0.359649	1	0.03125	0.375	0.366071	CTCGTTT	618	241	G	T
5125	T	127	7	313	0	34	0.421725	0.0255591	1	0.00638978	0.405751	0.0223642	1	0	TCGTTTC	856	342	T	G
5137	T	14	1	480	34	46	0.0333333	0.00625	1	0.0708333	0.0291667	0.00208333	1	0.0708333	CGTTTCT	1365	64	T	C
5149	T	9	8	404	127	38	0.0247525	0.0272277	1	0.314356	0.0222772	0.019802	1	0.314356	GTTTCTG	1147	353	T	C
5161	C	33	19	114	424	43	0.0849057	0.0471698	0.268868	1	0.0778302	0.0448113	0.268868	1	TTTCTGT	1210	314	C	T
5173	T	48	8	333	123	34	0.144144	0.024024	1	0.369369	0.144144	0.024024	1	0.369369	TTCTGTC	934	346	T	C
5186	G	515	5	72	38	34	1	0.015534	0.153398	0.0815534	1	0.00970874	0.139806	0.0737864	TCTGTCT	1467	216	G	T
5197	T	25	1	401	31	28	0.0742574	0.00990099	1	0.0767327	0.0623441	0.00249377	1	0.0773067	CTGTCTC	1167	68	T	G
5209	C	6	8	180	360	23	0.0192308	0.021978	0.494505	1	0.0166667	0.0222222	0.5	1	TGTCTCG	1065	523	C	T
5222	T	16	27	328	70	23	0.0487805	0.118902	1	0.240854	0.0487805	0.0823171	1	0.213415	GTCTCGT	939	224	T	C
5233	C	29	0	196	307	23	0.0938511	0.00323625	0.634304	1	0.0944625	0	0.638436	1	TCTCGTT	902	554	C	T
5245	G	270	20	117	49	18	1	0.0777778	0.433333	0.181481	1	0.0740741	0.433333	0.181481	CTCGTTT	750	306	G	T
5257	T	35	73	267	0	18	0.129151	0.287823	1	0.00369004	0.131086	0.273408	1	0	TCGTTTT	762	188	T	A
5270	T	4	63	382	0	43	0.0104712	0.251309	1	0.0026178	0.0104712	0.164921	1	0	CGTTTTT	1091	250	T	A
5281	T	1	70	372	5	43	0.00263158	0.228947	1	0.0157895	0.00268817	0.188172	1	0.0134409	GTTTTTA	1113	214	T	A
5293	T	0	37	435	10	49	0	0.0965517	1	0.0390805	0	0.0850575	1	0.0229885	TTTTTAA	1259	88	T	A
5305	T	4	33	342	86	41	0.0116959	0.108187	1	0.307018	0.0116959	0.0964912	1	0.251462	TTTTAAA	996	270	T	C
5316	A	11	309	26	116	39	0.038835	1	0.0873786	0.385113	0.0355987	1	0.0841424	0.375405	TTTAAAT	897	317	A	C
5327	A	5	323	15	109	39	0.0247678	1	0.0526316	0.337461	0.0154799	1	0.0464396	0.337461	TTAAATC	952	292	A	C
5339	A	0	279	107	50	23	0	1	0.397849	0.179211	0	1	0.383513	0.179211	TAAATCC	804	313	A	T
5351	T	0	41	453	56	39	0	0.0905077	1	0.12362	0	0.0905077	1	0.12362	AAATCCC	1326	142	T	C
5363	C	2	7	136	402	37	0.00497512	0.0199005	0.370647	1	0.00497512	0.0174129	0.338308	1	AATCCCT	1176	421	C	T
5375	C	0	16	84	398	34	0	0.040201	0.263819	1	0	0.040201	0.211055	1	ATCCCTT	1212	265	C	T
5387	C	3	88	51	372	34	0.016129	0.25	0.158602	1	0.00806452	0.236559	0.137097	1	TCCCTTT	1116	241	C	A
5400	T	2	87	365	46	45	0.00547945	0.249315	1	0.136986	0.00547945	0.238356	1	0.126027	CCCTTTT	1062	231	T	A
5412	T	4	39	507	2	56	0.00788955	0.0887574	1	0.00394477	0.00788955	0.0769231	1	0.00394477	CCTTTTA	1504	103	T	A
5425	T	1	82	433	1	51	0.00461894	0.242494	1	0.00461894	0.00230947	0.189376	1	0.00230947	CTTTTAA	1304	274	T	A
5437	T	0	66	367	0	39	0	0.242507	1	0	0	0.179837	1	0	TTTTAAT	1084	257	T	A
5447	A	1	399	42	3	36	0.00990099	1	0.106436	0.00742574	0.00250627	1	0.105263	0.0075188	TTTAATA	1254	79	A	T
5459	A	0	330	10	53	29	0	1	0.030303	0.175758	0	1	0.030303	0.160606	TTAATAT	994	133	A	C
5471	T	1	113	263	14	30	0.00380228	0.475285	1	0.0570342	0.00380228	0.429658	1	0.0532319	TAATATA	770	369	T	A
5482	A	45	423	46	1	43	0.108747	1	0.108747	0.00236407	0.106383	1	0.108747	0.00236407	AATATAC	1279	102	A	G
5494	T	15	75	341	7	39	0.0439883	0.222874	1	0.0205279	0.0439883	0.219941	1	0.0205279	ATATACA	1017	209	T	A
5505	A	0	301	103	17	34	0	1	0.384868	0.0559211	0	1	0.342193	0.0564784	TATACAG	938	336	A	T
5517	C	2	60	57	272	34	0.0108696	0.217391	0.304348	1	0.00735294	0.220588	0.209559	1	ATACAGT	838	210	C	T
5529	A	10	220	18	103	30	0.05	1	0.113636	0.522727	0.0454545	1	0.0818182	0.468182	TACAGTT	674	328	A	C
5542	G	199	23	66	35	23	1	0.150754	0.371859	0.18593	1	0.115578	0.331658	0.175879	ACAGTTT	579	179	G	T
5554	T	20	10	264	82	30	0.075188	0.037594	1	0.353383	0.0757576	0.0378788	1	0.310606	CAGTTTC	807	244	T	C
5567	T	3	62	375	52	43	0.0133333	0.165333	1	0.138667	0.008	0.165333	1	0.138667	AGTTTCT	1149	151	T	A
5579	T	0	14	341	104	41	0	0.0469208	1	0.304985	0	0.0410557	1	0.304985	GTTTCTC	1036	304	T	C
5591	C	2	0	45	477	51	0.00419287	0	0.0943396	1	0.00419287	0	0.0943396	1	TTTCTCA	1470	96	C	T
5604	T	50	14	242	93	30	0.210744	0.0661157	1	0.433884	0.206612	0.0578512	1	0.384298	TTCTCAC	734	326	T	C
5615	C	29	18	55	364	43	0.0790191	0.0544959	0.155313	1	0.0796703	0.0494505	0.151099	1	TCTCACC	1130	125	C	T
5627	A	107	258	2	84	34	0.418605	1	0.0116279	0.325581	0.414729	1	0.00775194	0.325581	CTCACCG	832	280	A	G
5638	C	42	31	27	287	34	0.181185	0.108014	0.15331	1	0.146341	0.108014	0.0940767	1	TCACCGT	879	99	C	G
5650	C	96	0	9	329	39	0.3769	0	0.0395137	1	0.291793	0	0.0273556	1	CACCGTG	1037	340	C	G
5663	G	279	2	5	97	34	1	0.00716846	0.0215054	0.34767	1	0.00716846	0.0179211	0.34767	ACCGTGT	843	289	G	C
5676	T	71	0	200	84	17	0.365	0.005	1	0.44	0.355	0	1	0.42	CCGTGTG	600	234	T	C
5688	G	504	0	38	21	43	1	0.00595238	0.0753968	0.0416667	1	0	0.0753968	0.0416667	CGTGTGC	1596	83	G	T
5701	T	112	11	265	12	24	0.464151	0.0415094	1	0.0490566	0.422642	0.0415094	1	0.045283	GTGTGCC	834	399	T	G
5712	G	551	8	29	34	45	1	0.0161871	0.0557554	0.0611511	1	0.0145191	0.0526316	0.061706	TGTGCCG	1795	73	G	C
5724	C	90	8	27	266	30	0.340659	0.032967	0.161172	1	0.338346	0.0300752	0.101504	1	GTGCCGT	899	271	C	G
5737	C	23	78	15	338	30	0.0680473	0.236686	0.0443787	1	0.0680473	0.230769	0.0443787	1	TGCCGTG	1106	226	C	A
5749	G	243	23	7	38	19	1	0.0938776	0.0326531	0.159184	1	0.0946502	0.0288066	0.156379	GCCGTGT	752	79	G	C
5762	T	146	2	179	2	13	0.826816	0.0111732	1	0.0111732	0.815642	0.0111732	1	0.0111732	CCGTGTA	549	486	T	G
5773	G	526	9	30	61	43	1	0.0171103	0.0627376	0.125475	1	0.0171103	0.0570342	0.11597	CGTGTAG	1744	167	G	C
5786	T	61	19	206	82	18	0.320388	0.092233	1	0.402913	0.296117	0.092233	1	0.398058	GTGTAGG	667	230	T	C
5798	A	40	342	80	13	50	0.116959	1	0.236842	0.0409357	0.116959	1	0.233918	0.0380117	TGTAGGC	1183	235	A	T
5810	G	230	42	18	2	39	1	0.182609	0.0782609	0.00869565	1	0.182609	0.0782609	0.00869565	GTAGGCC	751	108	G	A
5822	G	352	9	28	28	50	1	0.0340909	0.113636	0.0795455	1	0.0255682	0.0795455	0.0795455	TAGGCCT	1172	94	G	T
5834	C	36	66	32	269	39	0.133829	0.27881	0.133829	1	0.133829	0.245353	0.118959	1	AGGCCTG	904	219	C	A
5846	C	27	17	84	314	28	0.089172	0.0605096	0.280255	1	0.0859873	0.0541401	0.267516	1	GGCCTGT	1080	267	C	T
5859	T	98	27	311	35	26	0.315113	0.0868167	1	0.11254	0.315113	0.0868167	1	0.11254	GCCTGTA	1052	295	T	G
5871	G	460	147	56	0	38	1	0.323913	0.121739	0.00217391	1	0.319565	0.121739	0	CCTGTAT	1567	467	G	A
5884	T	68	84	211	0	18	0.345972	0.412322	1	0	0.322275	0.398104	1	0	CTGTATG	718	254	T	A
5896	A	17	393	37	2	39	0.043257	1	0.10687	0.00508906	0.043257	1	0.0941476	0.00508906	TGTATGA	1413	93	A	T
5907	T	11	96	256	69	24	0.0429688	0.382812	1	0.277344	0.0429688	0.375	1	0.269531	GTATGAA	900	303	T	A
5919	G	288	63	20	84	34	1	0.21875	0.0694444	0.295139	1	0.21875	0.0694444	0.291667	TATGAAA	976	251	G	C
5932	A	88	574	0	19	56	0.15331	1	0.00174216	0.033101	0.15331	1	0	0.033101	ATGAAAC	2077	263	A	G
5944	A	124	124	40	10	16	1	1	0.33871	0.0806452	1	1	0.322581	0.0806452	TGAAACC	449	378	A	G
5956	A	5	547	21	36	44	0.00904159	1	0.0379747	0.0669078	0.00914077	1	0.0383912	0.0658135	GAAACCG	2014	74	A	C
5967	C	2	79	64	282	25	0.0070922	0.319149	0.251773	1	0.0070922	0.280142	0.22695	1	AAACCGT	1027	273	C	A
5979	C	9	3	88	328	31	0.0302115	0.00906344	0.314199	1	0.027439	0.00914634	0.268293	1	AACCGTA	1214	344	C	T
5992	G	223	20	34	124	21	1	0.0896861	0.156951	0.556054	1	0.0896861	0.152466	0.556054	ACCGTAT	769	423	G	C
6005	T	53	31	201	29	20	0.263682	0.154229	1	0.144279	0.263682	0.154229	1	0.144279	CCGTATT	695	142	T	G
6017	A	0	315	113	5	27	0	1	0.35873	0.015873	0	1	0.35873	0.015873	CGTATTC	1141	398	A	T
6029	T	0	53	359	21	42	0	0.147632	1	0.0584958	0	0.147632	1	0.0584958	GTATTCG	1319	127	T	A
6041	T	8	78	351	34	35	0.022792	0.222222	1	0.102564	0.022792	0.222222	1	0.0968661	TATTCGT	1307	220	T	A
6053	C	11	23	55	405	32	0.0271605	0.0567901	0.135802	1	0.0271605	0.0567901	0.135802	1	ATTCGTT	1488	173	C	T
6065	G	145	3	26	125	11	1	0.0205479	0.178082	0.856164	1	0.0206897	0.17931	0.862069	TTCGTTA	485	437	G	C
6078	T	72	16	248	21	22	0.290323	0.0645161	1	0.0927419	0.290323	0.0645161	1	0.0846774	TCGTTAC	923	218	T	G
6090	T	20	28	354	11	31	0.0564972	0.0819209	1	0.0338983	0.0564972	0.079096	1	0.0310734	CGTTACC	1302	63	T	A
6102	A	0	312	104	27	32	0	1	0.333333	0.112179	0	1	0.333333	0.0865385	GTTACCG	1151	379	A	T
6113	C	5	102	13	289	35	0.0207612	0.370242	0.0449827	1	0.017301	0.352941	0.0449827	1	TTACCGT	1076	350	C	A
6125	C	49	38	2	288	31	0.170139	0.135417	0.00694444	1	0.170139	0.131944	0.00694444	1	TACCGTT	1058	133	C	G
6138	G	241	98	23	38	22	1	0.423237	0.0954357	0.182573	1	0.406639	0.0954357	0.157676	ACCGTTA	849	318	G	A
6150	T	34	52	196	54	22	0.173469	0.270408	1	0.27551	0.173469	0.265306	1	0.27551	CCGTTAG	723	151	T	C
6163	T	1	73	270	19	24	0.0037037	0.292593	1	0.0814815	0.0037037	0.27037	1	0.0703704	CGTTAGA	1005	233	T	A
6174	A	16	310	25	55	30	0.0516129	1	0.0806452	0.183871	0.0516129	1	0.0806452	0.177419	GTTAGAC	1101	159	A	C
6186	G	155	124	0	22	11	1	0.8	0.00645161	0.141935	1	0.8	0	0.141935	TTAGACA	508	447	G	A
6199	A	17	488	1	15	38	0.0348361	1	0.00204918	0.0409836	0.0348361	1	0.00204918	0.0307377	TAGACAC	1793	34	A	G
6210	C	9	91	53	234	22	0.042735	0.388889	0.235043	1	0.0384615	0.388889	0.226496	1	AGACACA	826	259	C	A
6221	A	110	209	11	50	22	0.516432	1	0.0516432	0.234742	0.526316	1	0.0526316	0.239234	GACACAA	720	341	A	G
6233	C	34	56	11	290	32	0.117241	0.193103	0.037931	1	0.117241	0.193103	0.037931	1	ACACAAT	1056	134	C	A
6244	A	5	209	54	43	24	0.042654	1	0.341232	0.222749	0.0239234	1	0.258373	0.205742	CACAATG	748	226	A	T
6256	A	58	235	34	0	27	0.350211	1	0.156118	0	0.246809	1	0.144681	0	ACAATGC	857	245	A	G
6269	T	50	35	256	4	31	0.195312	0.136719	1	0.03125	0.195312	0.136719	1	0.015625	CAATGCT	949	136	T	G
6281	G	467	53	46	18	50	1	0.12848	0.104925	0.0385439	1	0.11349	0.0985011	0.0385439	AATGCTG	1692	168	G	A
6294	C	94	24	21	230	27	0.408696	0.104348	0.0913043	1	0.408696	0.104348	0.0913043	1	ATGCTGT	831	327	C	G
6307	T	29	0	273	98	28	0.106227	0	1	0.358974	0.106227	0	1	0.358974	TGCTGTA	1004	334	T	C
6319	G	288	19	51	84	31	1	0.0659722	0.177083	0.302083	1	0.0659722	0.177083	0.291667	GCTGTAG	1061	291	G	C
6331	T	43	65	191	18	22	0.221649	0.335052	1	0.103093	0.225131	0.340314	1	0.0942408	CTGTAGC	683	206	T	A
6343	A	51	281	23	12	38	0.185053	1	0.0818505	0.0427046	0.181495	1	0.0818505	0.0427046	TGTAGCC	1054	137	A	G
6355	G	106	46	0	80	10	1	0.433962	0.00943396	0.754717	1	0.433962	0	0.754717	GTAGCCA	341	260	G	C
6367	C	15	56	0	268	38	0.0559701	0.212687	0.00373134	1	0.0559701	0.208955	0	1	TAGCCAG	1037	176	C	A
6380	C	3	26	63	318	51	0.00943396	0.081761	0.201258	1	0.00943396	0.081761	0.198113	1	AGCCAGC	1223	178	C	T
6391	A	21	173	82	45	27	0.121387	1	0.491329	0.271676	0.121387	1	0.473988	0.260116	GCCAGCA	634	258	A	T
6404	G	265	24	12	16	38	1	0.0981132	0.045283	0.0679245	1	0.090566	0.045283	0.0603774	CCAGCAT	980	54	G	A
6416	C	45	26	44	197	31	0.228426	0.147208	0.22335	1	0.228426	0.13198	0.22335	1	CAGCATT	750	110	C	T
6428	A	1	289	40	33	56	0.00346021	1	0.138408	0.121107	0.00346021	1	0.138408	0.114187	AGCATTG	1097	80	A	T
6439	T	11	42	260	56	51	0.0461538	0.173077	1	0.223077	0.0423077	0.161538	1	0.215385	GCATTGT	958	184	T	C
6452	T	40	1	421	19	38	0.102138	0.00475059	1	0.0451306	0.0950119	0.0023753	1	0.0451306	CATTGTA	1560	105	T	G
6464	G	450	13	61	3	38	1	0.0288889	0.135556	0.00666667	1	0.0288889	0.135556	0.00666667	ATTGTAC	1666	138	G	T
6476	T	110	23	172	13	14	0.662791	0.133721	1	0.0813953	0.639535	0.133721	1	0.0755814	TTGTACT	582	406	T	G
6488	A	14	284	25	55	24	0.0528169	1	0.0880282	0.200704	0.0492958	1	0.0880282	0.193662	TGTACTG	1065	147	A	C
6499	C	11	72	21	247	22	0.0483871	0.330645	0.0887097	1	0.0445344	0.291498	0.0850202	1	GTACTGG	959	284	C	A
6512	T	35	16	330	31	28	0.106061	0.0666667	1	0.0939394	0.106061	0.0484848	1	0.0939394	TACTGGC	1211	77	T	G
6524	G	432	0	110	16	41	1	0	0.25463	0.0393519	1	0	0.25463	0.037037	ACTGGCA	1628	379	G	T
6537	G	231	18	12	83	17	1	0.0779221	0.0519481	0.359307	1	0.0779221	0.0519481	0.359307	CTGGCAT	858	285	G	C
6549	C	20	58	1	199	22	0.1	0.295	0.01	1	0.100503	0.291457	0.00502513	1	TGGCATT	764	178	C	A
6561	A	0	218	75	27	23	0	1	0.348624	0.123853	0	1	0.344037	0.123853	GGCATTC	797	222	A	T
6572	T	0	102	301	24	28	0	0.334426	1	0.0786885	0	0.33887	1	0.0797342	GCATTCA	1118	350	T	A
6585	T	5	33	321	88	27	0.0186916	0.105919	1	0.283489	0.0155763	0.102804	1	0.274143	CATTCAT	1164	327	T	C
6597	C	0	18	91	303	26	0.00330033	0.0627063	0.30033	1	0	0.0594059	0.30033	1	ATTCATA	1140	276	C	T
6608	A	0	196	21	118	23	0	1	0.107143	0.617347	0	1	0.107143	0.602041	TTCATAC	702	415	A	C
6620	T	0	58	221	89	20	0.0180995	0.262443	1	0.420814	0	0.262443	1	0.402715	TCATACT	778	298	T	C
6632	A	5	367	29	39	38	0.013624	1	0.0790191	0.106267	0.013624	1	0.0790191	0.106267	CATACTC	1372	80	A	C
6643	C	0	62	69	291	27	0	0.219595	0.25	1	0	0.213058	0.237113	1	ATACTCC	1108	221	C	T
6656	T	13	2	329	74	38	0.0395137	0.00607903	1	0.224924	0.0395137	0.00607903	1	0.224924	TACTCCA	1206	210	T	C
6668	C	91	7	48	317	38	0.29595	0.0249221	0.149533	1	0.287066	0.022082	0.15142	1	ACTCCAT	1205	302	C	G
6681	C	32	20	2	326	31	0.101227	0.0674847	0.00920245	1	0.0981595	0.0613497	0.00613497	1	CTCCATT	1226	89	C	G
6692	A	1	248	26	45	33	0.0120968	1	0.104839	0.185484	0.00403226	1	0.104839	0.181452	TCCATTG	917	119	A	C
6704	T	18	43	327	0	42	0.058104	0.131498	1	0.0030581	0.0550459	0.131498	1	0	CCATTGC	1193	118	T	A
6717	T	35	5	442	5	47	0.0791855	0.0113122	1	0.0158371	0.0791855	0.0113122	1	0.0113122	CATTGCA	1624	92	T	G
6729	G	387	11	106	15	41	1	0.0361757	0.273902	0.0413437	1	0.0284238	0.273902	0.0387597	ATTGCAT	1426	334	G	T
6741	C	55	85	10	191	23	0.293194	0.450262	0.0575916	1	0.287958	0.445026	0.052356	1	TTGCATT	705	289	C	A
6753	A	23	220	14	30	27	0.104545	1	0.0681818	0.136364	0.104545	1	0.0636364	0.136364	TGCATTT	793	63	A	G
6764	T	7	43	277	41	29	0.0288809	0.155235	1	0.162455	0.0252708	0.155235	1	0.148014	GCATTTA	1003	126	T	C
6776	T	1	80	346	13	47	0.00576369	0.230548	1	0.0403458	0.00289017	0.231214	1	0.0375723	CATTTAN	1283	233	T	A
6789	T	1	40	330	0	35	0.0030303	0.121212	1	0.0030303	0.0030303	0.121212	1	0	ATTTANC	1198	88	T	A
6800	A	5	287	95	10	27	0.0209059	1	0.33101	0.0348432	0.0174216	1	0.33101	0.0348432	TTTANCA	1036	259	A	T
6813	N	94	114	4	18	9	0.817391	1	0.0434783	0.182609	0.824561	1	0.0350877	0.157895	TTANCAT	375	361	N	A
6825	C	14	47	43	207	21	0.0676329	0.241546	0.217391	1	0.0676329	0.227053	0.207729	1	TANCATT	761	109	C	A
6836	A	0	248	32	98	27	0	1	0.129032	0.395161	0	1	0.129032	0.395161	ANCATTA	880	294	A	C
6848	T	0	48	250	88	27	0	0.192	1	0.352	0	0.192	1	0.352	NCATTAT	913	284	T	C
6860	T	0	33	370	24	43	0.0027027	0.0918919	1	0.0648649	0	0.0891892	1	0.0648649	CATTATC	1366	78	T	A
6872	A	1	370	53	22	41	0.00540541	1	0.143243	0.0594595	0.0027027	1	0.143243	0.0594595	ATTATCC	1381	69	A	T
6883	T	0	70	226	90	23	0	0.311404	1	0.407895	0	0.309735	1	0.39823	TTATCCT	796	280	T	C
6896	C	1	0	107	309	35	0.00323625	0.00323625	0.346278	1	0.00323625	0	0.346278	1	TATCCTA	1129	320	C	T
6908	C	0	21	111	301	25	0	0.0697674	0.375415	1	0	0.0697674	0.368771	1	ATCCTAC	1095	345	C	T
6921	T	2	21	311	58	24	0.00643087	0.0803859	1	0.189711	0.00643087	0.0675241	1	0.186495	TCCTACT	1136	134	T	C
6932	A	2	327	52	83	35	0.00611621	1	0.165138	0.262997	0.00611621	1	0.159021	0.253823	CCTACTT	1216	244	A	C
6944	C	0	43	65	255	27	0	0.168627	0.270588	1	0	0.168627	0.254902	1	CTACTTT	930	152	C	T
6956	T	0	2	313	94	42	0	0.00621118	1	0.307453	0	0.00638978	1	0.300319	TACTTTC	1136	335	T	C
6969	T	10	1	425	39	43	0.0235294	0.00235294	1	0.0917647	0.0235294	0.00235294	1	0.0917647	ACTTTCT	1541	95	T	C
6981	T	75	4	357	23	35	0.218487	0.0112045	1	0.0644258	0.210084	0.0112045	1	0.0644258	CTTTCTC	1265	303	T	G
6993	C	22	4	82	296	28	0.0743243	0.0135135	0.277027	1	0.0743243	0.0135135	0.277027	1	TTTCTCT	1087	180	C	T
7006	T	0	0	219	111	21	0	0	1	0.515982	0	0	1	0.506849	TTCTCTG	772	318	T	C
7017	C	15	20	28	299	33	0.0535117	0.0668896	0.0936455	1	0.0501672	0.0668896	0.0936455	1	TCTCTGT	1115	39	C	T
7029	T	51	0	208	35	22	0.244019	0	1	0.177033	0.245192	0	1	0.168269	CTCTGTC	764	201	T	G
7041	G	335	114	14	2	42	1	0.334311	0.0410557	0.0058651	1	0.340299	0.041791	0.00597015	TCTGTCA	1512	332	G	A
7054	T	41	69	157	15	25	0.261146	0.458599	1	0.0955414	0.261146	0.43949	1	0.0955414	CTGTCAG	548	172	T	A
7065	C	13	8	44	215	30	0.0599078	0.0368664	0.207373	1	0.0604651	0.0372093	0.204651	1	TGTCAGA	847	88	C	T
7077	A	81	171	0	27	20	0.473684	1	0.00584795	0.169591	0.473684	1	0	0.157895	GTCAGAA	555	327	A	G
7089	G	106	121	0	0	13	0.876033	1	0	0.00826446	0.876033	1	0	0	TCAGAAT	440	325	G	A
7101	A	17	628	6	0	52	0.0286624	1	0.0127389	0	0.0270701	1	0.00955414	0	CAGAATG	2421	42	A	G
7113	A	14	345	13	0	34	0.0434783	1	0.0521739	0	0.0405797	1	0.0376812	0	AGAATGA	1286	76	A	T
7124	T	28	93	206	4	22	0.135922	0.451456	1	0.0194175	0.135922	0.451456	1	0.0194175	GAATGAA	794	243	T	A
7136	G	335	35	24	4	52	1	0.107463	0.0716418	0.0149254	1	0.104478	0.0716418	0.0119403	AATGAAA	1554	55	G	T
7148	A	55	354	0	0	52	0.151934	1	0	0.00552486	0.155367	1	0	0	ATGAAAA	1386	226	A	G
7160	A	36	264	0	6	34	0.140152	1	0.00378788	0.0227273	0.136364	1	0	0.0227273	TGAAAAG	958	121	A	G
7172	A	19	193	2	52	24	0.103627	1	0.0103627	0.26943	0.0984456	1	0.0103627	0.26943	GAAAAGA	640	177	A	C
7184	A	54	247	0	17	28	0.222672	1	0	0.0688259	0.218623	1	0	0.0688259	AAAAGAG	872	206	A	G
7197	G	158	110	3	1	26	1	0.696203	0.0253165	0.00632911	1	0.696203	0.0189873	0.00632911	AAAGAGC	700	298	G	A
7208	A	37	383	53	8	47	0.0966057	1	0.138381	0.0208877	0.0966057	1	0.138381	0.0208877	AAGAGCG	1530	172	A	T
7220	G	149	34	62	19	27	1	0.248322	0.42953	0.127517	1	0.228188	0.416107	0.127517	AGAGCGA	723	230	G	T
7231	C	35	54	14	199	29	0.183168	0.29703	0.0742574	1	0.175879	0.271357	0.0703518	1	GAGCGAT	884	167	C	A
7245	G	181	66	20	22	21	1	0.375691	0.121547	0.154696	1	0.364641	0.110497	0.121547	AGCGATT	865	166	G	A
7257	A	33	299	72	0	26	0.113712	1	0.244147	0.00334448	0.110368	1	0.240803	0	GCGATTA	1206	230	A	T
7267	T	84	35	235	0	24	0.372951	0.213115	1	0	0.357447	0.148936	1	0	CGATTAA	996	424	T	G
7280	T	23	80	243	4	19	0.0946502	0.333333	1	0.0205761	0.0946502	0.329218	1	0.0164609	GATTAAT	970	209	T	A
7291	A	0	301	95	0	27	0.00325733	1	0.312704	0.00651466	0	1	0.315615	0	ATTAATG	1223	294	A	T
7304	A	16	211	84	0	18	0.0754717	1	0.396226	0	0.0758294	1	0.398104	0	TTAATGA	810	253	A	T
7315	T	24	51	208	1	26	0.149038	0.25	1	0.0240385	0.115385	0.245192	1	0.00480769	TAATGAT	886	122	T	A
7328	G	375	69	33	3	47	1	0.184	0.0906667	0.008	1	0.184	0.088	0.008	AATGATT	1971	193	G	A
7340	A	70	299	36	0	34	0.236667	1	0.13	0	0.234114	1	0.120401	0	ATGATTA	1269	305	A	G
7351	T	8	25	273	0	34	0.0359712	0.118705	1	0	0.029304	0.0915751	1	0	TGATTAA	1137	59	T	A
7364	T	0	2	261	55	35	0	0.045977	1	0.210728	0	0.00766284	1	0.210728	GATTAAG	1064	210	T	C
7376	A	3	245	73	11	35	0.0122449	1	0.306122	0.0489796	0.0122449	1	0.297959	0.044898	ATTAAGT	1028	204	A	T
7387	A	18	232	62	0	46	0.0775862	1	0.267241	0	0.0775862	1	0.267241	0	TTAAGTC	975	230	A	T
7400	G	161	5	27	1	35	1	0.0310559	0.167702	0.00621118	1	0.0310559	0.167702	0.00621118	TAAGTCA	818	68	G	T
7412	T	31	49	205	15	33	0.15122	0.24878	1	0.0829268	0.15122	0.239024	1	0.0731707	AAGTCAT	924	157	T	A
7424	C	0	49	40	241	33	0	0.215768	0.170124	1	0	0.20332	0.165975	1	AGTCATG	1071	134	C	A
7436	A	7	152	16	90	18	0.0460526	1	0.177632	0.592105	0.0460526	1	0.105263	0.592105	GTCATGA	614	272	A	C
7447	T	20	3	227	81	26	0.0969163	0.0132159	1	0.38326	0.0881057	0.0132159	1	0.356828	TCATGAA	1037	320	T	C
7460	G	267	9	85	27	34	1	0.0449438	0.318352	0.104869	1	0.0337079	0.318352	0.101124	CATGAAC	1419	339	G	T
7472	A	38	291	15	71	32	0.14433	1	0.0515464	0.254296	0.130584	1	0.0515464	0.243986	ATGAACC	1248	251	A	C
7484	A	0	205	0	96	25	0	1	0	0.482927	0	1	0	0.468293	TGAACCT	843	281	A	C
7495	C	0	41	2	261	34	0	0.172932	0.0150376	1	0	0.157088	0.00766284	1	GAACCTC	1094	135	C	A
7508	C	3	35	16	307	47	0.00977199	0.114007	0.0814332	1	0.00977199	0.114007	0.0521173	1	AACCTCC	1310	98	C	A
7520	T	4	0	270	68	47	0.0148148	0	1	0.251852	0.0148148	0	1	0.251852	ACCTCCA	1265	100	T	C
7532	C	2	44	43	261	47	0.0227273	0.166667	0.193182	1	0.00766284	0.168582	0.164751	1	CCTCCAA	1103	138	C	A
7545	C	6	20	0	295	30	0.0305085	0.0779661	0	1	0.020339	0.0677966	0	1	CTCCAAT	1292	66	C	A
7555	A	25	130	4	46	19	0.191176	1	0.0294118	0.514706	0.192308	1	0.0307692	0.353846	TCCAATA	533	213	A	C
7567	A	14	190	35	22	21	0.0842105	1	0.189474	0.115789	0.0736842	1	0.184211	0.115789	CCAATAC	783	83	A	T
7579	T	8	24	191	67	27	0.046875	0.182292	1	0.369792	0.0418848	0.125654	1	0.350785	CAATACG	900	269	T	C
7591	A	17	270	20	32	34	0.062963	1	0.0814815	0.151852	0.062963	1	0.0740741	0.118519	AATACGC	1198	94	A	C
7602	C	59	11	1	197	16	0.315	0.15	0.005	1	0.299492	0.0558376	0.00507614	1	ATACGCC	891	297	C	G
7616	G	216	0	0	48	27	1	0.00462963	0.0138889	0.222222	1	0	0	0.222222	TACGCCA	1121	112	G	C
7627	C	55	1	107	132	11	0.470588	0.00735294	0.801471	1	0.416667	0.00757576	0.810606	1	ACGCCAG	510	479	C	T
7640	C	16	8	52	263	27	0.0608365	0.0570342	0.197719	1	0.0608365	0.0304183	0.197719	1	CGCCAGG	1160	187	C	T
7651	A	38	135	14	99	15	0.311111	1	0.103704	0.792593	0.281481	1	0.103704	0.733333	GCCAGGC	579	392	A	C
7662	G	157	17	34	25	17	1	0.115854	0.280488	0.20122	1	0.10828	0.216561	0.159236	CCAGGCT	775	151	G	T
7676	G	406	0	71	19	42	1	0.00246305	0.182266	0.0591133	1	0	0.174877	0.046798	CAGGCTC	2018	296	G	T
7688	C	64	0	38	227	29	0.321586	0	0.185022	1	0.281938	0	0.167401	1	AGGCTCT	999	174	C	G
7700	T	17	0	293	67	46	0.0574324	0	1	0.226351	0.0580205	0	1	0.228669	GGCTCTT	1360	163	T	C
7712	C	68	0	81	312	46	0.224359	0	0.259615	1	0.217949	0	0.259615	1	GCTCTTC	1400	289	C	G
7724	T	24	0	270	52	40	0.0902527	0	1	0.245487	0.0888889	0	1	0.192593	CTCTTCT	1161	131	T	C
7737	T	0	47	297	33	40	0.010101	0.158249	1	0.151515	0	0.158249	1	0.111111	TCTTCTG	1254	181	T	A
7748	C	13	16	59	302	42	0.0493421	0.0526316	0.25	1	0.0430464	0.0529801	0.195364	1	CTTCTGT	1416	202	C	T
7760	T	23	0	246	51	30	0.120482	0	1	0.273092	0.0934959	0	1	0.207317	TTCTGTA	1098	147	T	C
7773	G	285	8	102	0	40	1	0.0416667	0.357639	0	1	0.0280702	0.357895	0	TCTGTAC	1399	264	G	T
7785	T	41	65	185	4	31	0.308108	0.356757	1	0.027027	0.221622	0.351351	1	0.0216216	CTGTACT	783	204	T	A
7796	A	2	243	76	17	46	0.0288066	1	0.316872	0.102881	0.00823045	1	0.312757	0.0699588	TGTACTT	1131	230	A	T
7807	C	0	77	41	201	32	0.00497512	0.482587	0.238806	1	0	0.383085	0.20398	1	GTACTTA	947	336	C	A
7819	T	2	24	275	27	50	0.0143885	0.0863309	1	0.125899	0.00727273	0.0872727	1	0.0981818	TACTTAT	1201	93	T	A
7832	T	0	60	288	0	40	0.00347222	0.25	1	0	0	0.208333	1	0	ACTTATA	1259	233	T	A
7843	A	0	305	40	0	42	0.00327869	1	0.193443	0	0	1	0.131148	0	CTTATAT	1412	135	A	T
7855	T	0	58	199	31	37	0	0.39196	1	0.160804	0	0.291457	1	0.155779	TTATATA	874	161	T	A
7866	A	0	210	92	2	37	0	1	0.457143	0.00952381	0	1	0.438095	0.00952381	TATATAA	896	263	A	T
7878	T	0	104	210	0	34	0	0.495238	1	0.00952381	0	0.495238	1	0	ATATAAC	964	275	T	A
7889	A	0	217	19	52	37	0	1	0.170507	0.24424	0	1	0.0875576	0.239631	TATAACT	862	201	A	C
7901	A	1	250	0	27	37	0.008	1	0	0.14	0.004	1	0	0.108	ATAACTA	1040	88	A	C
7913	C	0	93	5	169	29	0.0118343	0.556213	0.0650888	1	0	0.550296	0.0295858	1	TAACTAC	760	308	C	A
7925	T	27	33	209	36	39	0.133333	0.185714	1	0.190476	0.129187	0.157895	1	0.172249	AACTACA	1024	150	T	A
7937	A	7	213	24	63	39	0.0422535	1	0.178404	0.342723	0.0328638	1	0.112676	0.295775	ACTACAA	981	210	A	C
7949	C	0	42	49	237	39	0	0.21519	0.219409	1	0	0.177215	0.206751	1	CTACAAG	1108	181	C	T
7960	A	7	123	56	31	21	0.0551181	1	0.503937	0.401575	0.0569106	1	0.455285	0.252033	TACAAGC	468	223	A	T
7972	A	9	209	52	0	30	0.062201	1	0.301435	0	0.0430622	1	0.248804	0	ACAAGCT	919	236	A	T
7985	G	120	72	12	7	19	1	0.6	0.133333	0.175	1	0.6	0.1	0.0583333	CAAGCTT	548	231	G	A
7997	C	16	44	27	207	33	0.0966184	0.21256	0.169082	1	0.0772947	0.21256	0.130435	1	AAGCTTT	958	157	C	A
8008	T	1	0	237	74	31	0.0152091	0.0114068	1	0.319392	0.00421941	0	1	0.312236	AGCTTTA	1094	267	T	C
8021	T	1	0	271	69	40	0.00719424	0	1	0.248201	0.00369004	0	1	0.254613	GCTTTAA	1130	236	T	C
8034	T	0	18	247	68	40	0.0121457	0.145749	1	0.275304	0	0.0728745	1	0.275304	CTTTAAC	1064	244	T	C
8045	A	0	212	78	18	38	0.00465116	1	0.367442	0.0930233	0	1	0.367925	0.0849057	TTTAACC	980	239	A	T
8057	A	0	191	57	20	39	0	1	0.329843	0.204188	0	1	0.298429	0.104712	TTAACCC	816	242	A	T
8068	C	0	62	5	216	37	0.00456621	0.296804	0.0639269	1	0	0.287037	0.0231481	1	TAACCCT	897	219	C	A
8080	C	0	18	0	322	43	0.00615385	0.0738462	0.00615385	1	0	0.0559006	0	1	AACCCTT	1377	107	C	A
8093	C	1	22	22	277	39	0.00722022	0.0794224	0.108303	1	0.00361011	0.0794224	0.0794224	1	ACCCTTA	1169	98	C	T
8105	T	7	14	217	82	29	0.0550459	0.0642202	1	0.43578	0.0322581	0.0645161	1	0.37788	CCCTTAC	989	296	T	C
8118	T	34	9	262	10	51	0.133588	0.110687	1	0.0648855	0.129771	0.0343511	1	0.0381679	CCTTACA	1192	142	T	G
8130	A	16	237	67	20	42	0.07173	1	0.312236	0.206751	0.0675105	1	0.2827	0.0843882	CTTACAC	1224	228	A	T
8141	C	2	48	6	230	39	0.0217391	0.295652	0.0347826	1	0.00869565	0.208696	0.026087	1	TTACACG	1121	187	C	A
8152	A	10	147	24	61	31	0.0748299	1	0.190476	0.510204	0.0680272	1	0.163265	0.414966	TACACGT	722	297	A	C
8164	C	18	15	13	246	43	0.101626	0.0894309	0.0569106	1	0.0731707	0.0609756	0.0528455	1	ACACGTC	1180	84	C	G
8176	G	124	46	1	59	36	1	0.370968	0.104839	0.548387	1	0.370968	0.00806452	0.475806	CACGTCT	619	185	G	A
8188	T	19	3	192	49	41	0.140625	0.0364583	1	0.28125	0.0989583	0.015625	1	0.255208	ACGTCTC	908	136	T	C
8200	C	0	1	82	217	42	0.00921659	0.00460829	0.37788	1	0	0.00460829	0.37788	1	CGTCTCA	1022	223	C	T
8212	T	0	29	195	86	39	0	0.148718	1	0.446154	0	0.148718	1	0.441026	GTCTCAC	923	203	T	C
8224	C	0	49	18	242	40	0.00411523	0.255144	0.156379	1	0	0.202479	0.0743802	1	TCTCACT	1161	211	C	A
8235	A	1	218	0	55	50	0.00913242	1	0	0.383562	0.00458716	1	0	0.252294	CTCACTC	1119	224	A	C
8247	C	1	36	8	193	32	0.0103627	0.336788	0.0932642	1	0.00518135	0.186528	0.0414508	1	TCACTCA	904	196	C	A
8259	T	3	42	203	44	50	0.0246305	0.211823	1	0.261084	0.0147783	0.206897	1	0.216749	CACTCAA	1019	179	T	A
8271	C	0	60	27	230	40	0.004329	0.25974	0.220779	1	0	0.26087	0.117391	1	ACTCAAC	1142	204	C	A
8282	A	1	171	31	41	19	0.017341	1	0.179191	0.404624	0.00584795	1	0.181287	0.239766	CTCAACA	654	231	A	C
8293	A	0	216	2	7	49	0.00462963	1	0.0231481	0.0416667	0	1	0.00925926	0.0324074	TCAACAA	995	35	A	T
8306	C	1	58	30	143	25	0.013986	0.48951	0.20979	1	0.00699301	0.405594	0.20979	1	CAACAAT	680	220	C	A
8317	A	1	214	3	26	40	0.00934579	1	0.0140187	0.191589	0.0046729	1	0.0140187	0.121495	AACAATA	923	132	A	C
8328	A	2	194	3	34	31	0.0257732	1	0.0618557	0.175258	0.0103093	1	0.0154639	0.175258	ACAATAT	807	109	A	C
8341	T	36	35	167	1	31	0.239521	0.347305	1	0.00598802	0.215569	0.209581	1	0.00598802	CAATATA	800	138	T	G
8353	A	67	235	35	0	40	0.297872	1	0.204255	0	0.285106	1	0.148936	0	AATATAC	1156	295	A	G
8364	T	25	54	180	40	34	0.15	0.344444	1	0.272222	0.138889	0.3	1	0.222222	ATATACG	867	190	T	C
8376	A	13	191	15	75	31	0.0837696	1	0.188482	0.570681	0.0680628	1	0.078534	0.39267	TATACGG	965	410	A	C
8388	C	22	16	0	258	31	0.120155	0.0968992	0	1	0.0852713	0.0620155	0	1	ATACGGC	1232	128	C	G
8400	G	135	0	0	111	13	1	0	0.0145985	0.810219	1	0	0	0.822222	TACGGCC	572	400	G	C
8413	G	240	0	51	46	29	1	0	0.229167	0.225	1	0	0.2125	0.191667	ACGGCCC	1171	190	G	T
8425	C	41	0	79	175	18	0.372222	0	0.488889	1	0.234286	0	0.451429	1	CGGCCCC	675	356	C	T
8437	C	1	7	89	279	26	0.0106762	0.0320285	0.327402	1	0.00358423	0.0250896	0.318996	1	GGCCCCT	1167	321	C	T
8450	C	2	1	93	286	25	0.00699301	0.00699301	0.325175	1	0.00699301	0.0034965	0.325175	1	GCCCCTT	1086	385	C	T
8461	C	6	0	59	326	31	0.0184049	0.00306748	0.196319	1	0.0184049	0	0.180982	1	CCCCTTT	1486	180	C	T
8473	T	3	29	250	49	27	0.0155642	0.11284	1	0.326848	0.012	0.116	1	0.196	CCCTTTT	1022	253	T	C
8485	T	0	17	376	0	39	0.00262467	0.0498688	1	0.00524934	0	0.0452128	1	0	CCTTTTC	1615	77	T	A
8497	T	1	53	336	7	44	0.00593472	0.166172	1	0.0207715	0.00297619	0.157738	1	0.0208333	CTTTTCA	1370	226	T	A
8509	T	0	19	314	17	44	0	0.0700637	1	0.124204	0	0.0605096	1	0.0541401	TTTTCAT	1426	130	T	C
8521	C	2	13	107	212	25	0.00938967	0.206573	0.676056	1	0.00943396	0.0613208	0.504717	1	TTTCATA	1127	514	C	T
8532	A	0	160	45	94	25	0.00621118	1	0.335404	0.745342	0	1	0.28125	0.5875	TTCATAT	781	488	A	C
8543	T	0	89	192	19	33	0.00520833	0.546875	1	0.135417	0	0.463542	1	0.0989583	TCATATT	892	459	T	A
8554	A	0	275	103	5	37	0.00727273	1	0.403636	0.0290909	0	1	0.374545	0.0181818	CATATTC	1359	354	A	T
8565	T	2	47	235	54	31	0.021097	0.362869	1	0.236287	0.00851064	0.2	1	0.229787	ATATTCA	1100	276	T	A
8578	T	27	6	237	32	37	0.113924	0.0464135	1	0.219409	0.113924	0.0253165	1	0.135021	TATTCAT	1099	108	T	C
8590	C	17	62	47	217	37	0.0829493	0.359447	0.317972	1	0.078341	0.285714	0.21659	1	ATTCATC	1126	314	C	A
8600	A	6	147	48	54	29	0.0612245	1	0.462585	0.619048	0.0408163	1	0.326531	0.367347	TTCATCG	708	275	A	C
8612	T	12	18	189	55	42	0.0740741	0.201058	1	0.402116	0.0634921	0.0952381	1	0.291005	TCATCGA	982	204	T	C
8624	C	47	15	27	222	52	0.243243	0.0900901	0.18018	1	0.211712	0.0675676	0.121622	1	CATCGAT	1147	193	C	G
8636	G	124	70	0	21	33	1	0.690476	0	0.373016	1	0.564516	0	0.169355	ATCGATC	624	269	G	A
8649	A	22	259	18	0	41	0.123552	1	0.200772	0	0.0849421	1	0.0694981	0	TCGATCG	1333	157	A	T
8659	T	7	68	199	8	34	0.0452261	0.552764	1	0.135678	0.0351759	0.341709	1	0.040201	CGATCGA	1045	407	T	A
8671	C	11	73	35	184	40	0.130435	0.396739	0.326087	1	0.0597826	0.396739	0.190217	1	GATCGAA	921	285	C	A
8684	G	130	57	0	62	32	1	0.607692	0	0.630769	1	0.438462	0	0.476923	ATCGAAT	611	258	G	A
8695	A	27	243	16	1	37	0.186235	1	0.101215	0.0323887	0.111111	1	0.0658436	0.00411523	TCGAATA	979	165	A	G
8706	A	4	255	62	1	37	0.0235294	1	0.294118	0.027451	0.0156863	1	0.243137	0.00392157	CGAATAC	1054	210	A	T
8717	T	0	65	198	54	31	0	0.5	1	0.272727	0	0.328283	1	0.272727	GAATACA	983	237	T	C
8728	A	2	256	70	31	45	0.015625	1	0.320312	0.207031	0.0078125	1	0.273438	0.121094	AATACAT	1168	201	A	T
8739	C	0	113	34	179	26	0.00558659	0.664804	0.206704	1	0	0.631285	0.189944	1	ATACATC	902	325	C	A
8749	A	1	141	64	38	26	0.0070922	1	0.574468	0.48227	0.0070922	1	0.453901	0.269504	TACATCT	611	210	A	T
8761	T	0	57	245	14	45	0.00816327	0.273469	1	0.122449	0	0.232653	1	0.0571429	ACATCTA	1290	194	T	A
8773	C	2	66	59	192	37	0.0260417	0.34375	0.369792	1	0.0104167	0.34375	0.307292	1	CATCTAT	979	237	C	A
8784	T	1	36	236	28	40	0.0168067	0.197479	1	0.239496	0.00423729	0.152542	1	0.118644	ATCTATA	1241	136	T	C
8796	A	13	190	128	0	26	0.0789474	1	0.678947	0	0.0684211	1	0.673684	0	TCTATAA	864	380	A	T
8807	T	70	62	209	4	39	0.354067	0.358852	1	0.0430622	0.334928	0.296651	1	0.0191388	CTATAAT	1055	300	T	G
8819	A	27	160	44	41	32	0.2125	1	0.375	0.25625	0.16875	1	0.275	0.25625	TATAATT	607	168	A	C
8829	A	4	204	83	16	32	0.0490196	1	0.563725	0.107843	0.0196078	1	0.406863	0.0784314	ATAATTG	875	376	A	T
8839	T	23	41	238	0	27	0.119231	0.330769	1	0.0153846	0.0966387	0.172269	1	0	TAATTGC	971	322	T	A
8851	T	86	0	299	10	35	0.404682	0.0167224	1	0.0535117	0.287625	0	1	0.0334448	AATTGCT	1324	408	T	G
8864	G	322	0	41	67	41	1	0	0.214286	0.310559	1	0	0.127329	0.208075	ATTGCTT	1645	352	G	C
8874	C	100	7	29	205	32	0.747573	0.0679612	0.26699	1	0.487805	0.0341463	0.141463	1	TTGCTTG	1035	612	C	G
8885	T	39	68	226	45	30	0.184549	0.32618	1	0.32618	0.172566	0.300885	1	0.199115	TGCTTGN	786	315	T	A
8895	T	31	37	276	64	19	0.206522	0.192029	1	0.264493	0.112319	0.134058	1	0.231884	GCTTGNA	1122	305	T	C
8908	G	346	8	38	115	15	1	0.0346821	0.187861	0.459538	1	0.0231214	0.109827	0.33237	CTTGNAN	1660	680	G	C
8916	N	106	12	56	244	9	0.819672	0.0901639	0.233607	1	0.434426	0.0491803	0.229508	1	TTGNANN	1107	852	N	G
8931	A	88	359	0	72	12	0.391667	1	0.00833333	0.294444	0.245125	1	0	0.200557	TGNANNN	1689	677	A	G
8940	N	18	123	0	167	6	0.116402	1	0	0.904762	0.107784	0.736527	0	1	GNANNN	715	920	N	A
8955	N	3	15	51	205	5	0.0241546	0.10628	0.439614	1	0.0146341	0.0731707	0.24878	1	NANNN	968	241	N	T
8965	N	0	9	321	117	9	0.00311526	0.0404984	1	0.700935	0	0.0280374	1	0.364486	ANNN	1662	1965	N	C
Nova 2.3
Sample: nova2_3-REV
Comment: 1759715-C9-Stolfi	Alberto-10-349242456-AS03
Lane: 75
Order: GATC
Signal: G475	A 505	T 691	C 628
Dyeset/Primer: KB_3730_POP7_BDTv3.mob
KB: KB 1.4.0
Points: 2083 to 16627
Model: 3730
Signal Intensity Threshold Setting: 0.0
Polymer Type: POP7
Polymer Lot Number: 1606549
Polymer Expiration Date: Jan 09 2017
Scan number	Sequencing base call	Signal Strength G (Analyzed Color Data)	Signal Strength A (Analyzed Color Data)	Signal Strength T (Analyzed Color Data)	Signal Strength C (Analyzed Color Data)	Quality value as called by the basecaller	Ratio calculated using the maximum signal strength for a seven scan range and the maximum out of all four signal strength as the denominator. Result is filtered using the signal intensity threshold %age	Ratio calculated using the maximum signal strength for a seven scan range and the maximum out of all four signal strength as the denominator. Result is filtered using the signal intensity threshold %age	Ratio calculated using the maximum signal strength for a seven scan range and the maximum out of all four signal strength as the denominator. Result is filtered using the signal intensity threshold %age	Ratio calculated using the maximum signal strength for a seven scan range and the maximum out of all four signal strength as the denominator. Result is filtered using the signal intensity threshold %age	Ratio calculated using the signal strength at the peak location and the maximum out of all four signal strength as the denominator Result is filtered using the signal intensity threshold %age	Ratio calculated using the signal strength at the peak location and the maximum out of all four signal strength as the denominator. Result is filtered using the signal intensity threshold %age	Ratio calculated using the signal strength at the peak location and the maximum out of all four signal strength as the denominator. Result is filtered using the signal intensity threshold %age	Ratio calculated using the signal strength at the peak location and the maximum out of all four signal strength as the denominator. Result is filtered using the signal intensity threshold %age	A seven base call sequencing window	Amplitude of the primary peak	Amplitude of the secondary peak	Base call for the primary peak	Base call for the secondary peak
ScanNumber	BaseCall	SignalStrength (rfu)_G	SignalStrength (rfu)_A	SignalStrength (rfu)_T	SignalStrength (rfu)_C	QualityValue	MaxSig7Scan_Filtered_G_Ratio	MaxSig7Scan_Filtered_A_Ratio	MaxSig7Scan_Filtered_T_Ratio	MaxSig7Scan_Filtered_C_Ratio	MaxSigAtPeak_Filtered_G_Ratio	MaxSigAtPeak_Filtered_A_Ratio	MaxSigAtPeak_Filtered_T_Ratio	MaxSigAtPeak_Filtered_C_Ratio	SequenceWindow	AmplitudePrimaryPeak	AmplitudeSecondaryPeak	BaseCallPrimaryPeak	BaseCallSecondaryPeak
3	N	56	402	33	145	3	0.110553	1	0.0619765	0.314908	0.139303	1	0.0820896	0.360697	NNNN	947	308	N	C
23	N	85	1712	122	323	3	0.0464995	1	0.085162	0.168757	0.0496495	1	0.0712617	0.188668	NNNNN	542	3918	N	A
36	N	86	2303	350	264	3	0.0386452	1	0.184542	0.121146	0.0373426	1	0.151976	0.114633	NNNNNN	4687	835	N	T
44	N	73	2016	566	298	5	0.0340543	1	0.279798	0.160147	0.0362103	1	0.280754	0.147817	NNNNNNN	1122	4385	N	A
53	N	65	1244	686	504	5	0.0434492	1	0.458556	0.405749	0.0522508	1	0.551447	0.405145	NNNNNNN	1355	2882	N	A
67	N	61	429	376	907	9	0.0708061	0.53268	0.509804	1	0.0672547	0.472988	0.414553	1	NNNNNNN	1723	874	N	T
81	N	78	356	123	677	4	0.135338	0.462406	0.180451	1	0.115214	0.525849	0.181684	1	NNNNNNN	571	1509	N	C
101	N	635	65	448	81	4	1	0.135135	0.637269	0.159317	1	0.102362	0.705512	0.127559	NNNNNNN	860	1185	N	G
107	N	730	34	376	52	4	1	0.060274	0.584932	0.090411	1	0.0465753	0.515068	0.0712329	NNNNNNN	1229	816	N	T
134	N	81	730	46	330	5	0.154795	1	0.0767123	0.545205	0.110959	1	0.0630137	0.452055	NNNNNNN	1336	739	N	C
141	N	184	539	56	435	4	0.376328	1	0.0940819	0.660091	0.341373	1	0.103896	0.80705	NNNNNNN	774	1263	N	A
149	N	339	193	65	256	7	1	0.918129	0.201754	0.979532	1	0.569322	0.19174	0.755162	NNNNNNN	585	559	N	C
170	N	17	317	428	77	6	0.0940919	1	0.936543	0.201313	0.0397196	0.740654	1	0.179907	NNNNNNN	823	800	N	A
178	N	16	556	221	215	6	0.0323741	1	0.584532	0.598921	0.028777	1	0.397482	0.386691	NNNNNNC	955	606	N	T
195	N	15	41	37	680	9	0.0235294	0.133824	0.0632353	1	0.0220588	0.0602941	0.0544118	1	NNNNNCG	1203	97	N	A
215	N	0	54	561	65	6	0	0.101604	1	0.240642	0	0.0962567	1	0.115865	NNNNCGC	1094	191	N	C
228	C	47	52	57	630	33	0.211111	0.1	0.203175	1	0.0746032	0.0825397	0.0904762	1	NNNCGCC	1159	245	C	G
240	G	371	65	18	63	19	1	0.191375	0.0619946	0.477089	1	0.175202	0.0485175	0.169811	NNCGCCG	711	338	G	C
257	C	0	96	7	441	24	0.00209644	0.201258	0.033543	1	0	0.217687	0.015873	1	NCGCCGT	762	87	C	A
268	C	17	64	34	666	43	0.126126	0.126126	0.0525526	1	0.0255255	0.0960961	0.0510511	1	CGCCGTA	1224	141	C	G
280	G	419	49	29	44	35	1	0.123223	0.0805687	0.402844	1	0.116945	0.0692124	0.105012	GCCGTAT	800	212	G	C
297	T	16	148	458	5	19	0.0436681	0.696507	1	0.0262009	0.0349345	0.323144	1	0.010917	CCGTATG	858	508	T	A
307	A	17	791	104	11	37	0.0214918	1	0.217446	0.0164349	0.0214918	1	0.131479	0.0139064	CGTATGA	1403	294	A	T
317	T	32	157	543	10	26	0.145488	0.650092	1	0.0220994	0.0589319	0.289134	1	0.0184162	GTATGAC	1026	507	T	A
331	G	745	13	40	0	53	1	0.130201	0.0939597	0	1	0.0174497	0.0536913	0	TATGACC	1340	158	G	A
344	A	35	1000	4	36	28	0.0927218	1	0.0149551	0.178465	0.035	1	0.004	0.036	ATGACCT	1882	359	A	C
354	C	37	186	0	583	13	0.0703259	0.780446	0.0171527	1	0.0634648	0.319039	0	1	TGACCTC	1082	703	C	A
365	C	29	55	25	669	52	0.0478326	0.0896861	0.103139	1	0.0433483	0.0822123	0.0373692	1	GACCTCA	1232	105	C	T
378	T	32	39	627	0	54	0.0542265	0.0637959	1	0.0701754	0.0510367	0.062201	1	0	ACCTCAC	1205	132	T	C
392	C	29	62	21	874	34	0.0400458	0.195652	0.0354691	1	0.0331808	0.0709382	0.0240275	1	CCTCACC	1631	292	C	A
400	A	39	353	20	109	10	0.113158	0.928947	0.0684211	1	0.110482	1	0.0566572	0.308782	CTCACCT	531	615	A	C
411	C	49	0	31	582	33	0.0859107	0.0893471	0.0549828	1	0.0841924	0	0.0532646	1	TCACCTA	1026	97	C	A
423	C	30	15	14	682	34	0.068915	0.0219941	0.0410557	1	0.0439883	0.0219941	0.0205279	1	CACCTAG	1223	65	C	G
436	T	15	4	513	185	25	0.0368217	0.172481	1	0.364341	0.0292398	0.00779727	1	0.360624	ACCTAGC	966	291	T	C
447	A	16	627	17	20	35	0.0430622	1	0.1563	0.0382775	0.0255183	1	0.0271132	0.0318979	CCTAGCA	1049	132	A	T
461	G	270	0	5	15	24	1	0.0407407	0.0481481	0.0777778	1	0	0.0185185	0.0555556	CTAGCAT	495	59	G	A
475	C	30	9	11	460	26	0.0652174	0.26087	0.0304348	1	0.0652174	0.0195652	0.023913	1	TAGCATG	800	243	C	A
485	A	8	570	5	19	39	0.0315789	1	0.0824561	0.208772	0.0140351	1	0.00877193	0.0333333	AGCATGT	928	169	A	C
496	T	5	14	420	114	27	0.052381	0.233333	1	0.342857	0.0119048	0.0333333	1	0.271429	GCATGTA	662	204	T	C
509	G	1036	5	0	23	54	1	0.00575264	0.0134228	0.0239693	1	0.00482625	0	0.0222008	CATGTAA	1817	51	G	T
521	T	0	0	493	20	42	0.150101	0.0324544	1	0.0466531	0	0	1	0.040568	ATGTAAA	776	73	T	G
533	A	6	531	10	41	56	0.0282486	1	0.079096	0.0772128	0.0112994	1	0.0188324	0.0772128	TGTAAAA	832	66	A	T
544	A	3	479	36	11	62	0.0167015	1	0.0814196	0.0313152	0.00626305	1	0.0751566	0.0229645	GTAAAAT	693	46	A	T
555	A	19	519	17	25	62	0.0655106	1	0.0327553	0.0520231	0.0366089	1	0.0327553	0.0481696	TAAAATA	766	46	A	G
566	A	21	763	0	0	51	0.0484928	1	0.107471	0.00131062	0.0275229	1	0	0	AAAATAC	1158	144	A	T
576	T	7	0	649	2	42	0.01849	0.171032	1	0.00308166	0.0107858	0	1	0.00308166	AAATACA	1021	141	T	A
587	A	24	818	0	1	62	0.0293399	1	0.0427873	0.00488998	0.0293399	1	0	0.00122249	AATACAC	1267	52	A	T
598	C	36	0	32	679	51	0.0551524	0.117562	0.0478955	1	0.0530191	0	0.0471281	1	ATACACC	1070	202	C	A
608	A	20	548	1	0	42	0.0529197	1	0.0237226	0.162409	0.0364964	1	0.00182482	0	TACACCA	832	121	A	C
620	C	37	2	11	679	62	0.0559647	0.00441826	0.0220913	1	0.0544919	0.00294551	0.0162003	1	ACACCAC	1017	46	C	G
634	C	26	5	34	740	59	0.0378378	0.143243	0.0459459	1	0.0351351	0.00675676	0.0459459	1	CACCACA	1112	172	C	A
643	A	21	554	14	1	44	0.0487365	1	0.0361011	0.232852	0.0379061	1	0.0252708	0.00180505	ACCACAC	870	150	A	C
656	C	29	1	57	615	59	0.0501618	0.0339806	0.0970874	1	0.0471545	0.00162602	0.0926829	1	CCACACT	916	67	C	T
666	A	11	599	9	0	59	0.0591133	1	0.0394089	0.134647	0.0183639	1	0.015025	0	CACACTT	956	105	A	C
679	C	1	3	29	695	62	0.0172662	0.00431655	0.0517986	1	0.00143885	0.00431655	0.0417266	1	ACACTTA	1037	44	C	T
693	T	8	0	834	1	62	0.0179856	0	1	0.00719424	0.00959233	0	1	0.00119904	CACTTAC	1209	17	T	C
707	T	7	3	917	17	59	0.0141767	0.00654308	1	0.0261723	0.00763359	0.00327154	1	0.0185387	ACTTACC	1326	24	T	C
719	A	11	739	2	13	62	0.014885	1	0.00405954	0.0243572	0.014885	1	0.00270636	0.0175913	CTTACCG	1122	26	A	C
730	C	17	0	11	727	62	0.022942	0.0202429	0.0148448	1	0.0233838	0	0.0151307	1	TTACCGG	1078	19	C	A
743	C	0	16	12	659	62	0.0030349	0.0273141	0.0212443	1	0	0.0242792	0.0182094	1	TACCGGG	950	19	C	A
757	G	761	5	7	0	62	1	0.0157687	0.00919842	0.00262812	1	0.0065703	0.00919842	0	ACCGGGG	1165	20	G	A
771	G	763	0	1	0	62	1	0.0222805	0.00655308	0	1	0	0.00131062	0	CCGGGGT	1164	32	G	A
784	G	792	44	27	0	62	1	0.0669192	0.0353535	0.00631313	1	0.0555556	0.0340909	0	CGGGGTA	1220	64	G	A
797	G	667	23	3	8	62	1	0.077961	0.0104948	0.0209895	1	0.0344828	0.00449775	0.011994	GGGGTAA	1016	50	G	A
810	T	2	3	658	32	59	0.00607903	0.0121581	1	0.0577508	0.00303951	0.00455927	1	0.0486322	GGGTAAA	920	39	T	C
820	A	14	753	3	21	62	0.0195312	1	0.0416667	0.0338542	0.0185923	1	0.00398406	0.0278884	GGTAAAA	1064	44	A	T
831	A	0	624	20	23	62	0.00480769	1	0.0464744	0.036859	0	1	0.0320513	0.036859	GTAAAAG	825	31	A	T
842	A	0	671	26	7	62	0.00745156	1	0.0461997	0.0178838	0	1	0.0387481	0.0104322	TAAAAGT	909	33	A	T
853	A	21	778	11	0	59	0.0347044	1	0.0244216	0.0115681	0.0269923	1	0.0141388	0	AAAAGTC	1073	31	A	G
866	G	592	13	0	0	59	1	0.0219595	0.0540541	0.00506757	1	0.0219595	0	0	AAAGTCC	840	59	G	T
876	T	0	17	771	5	59	0.0505837	0.0246433	1	0.0077821	0	0.0220493	1	0.00648508	AAGTCCT	1051	32	T	G
888	C	27	0	7	859	62	0.0372526	0.0116414	0.00814901	1	0.0314319	0	0.00814901	1	AGTCCTT	1178	25	C	G
900	C	21	16	25	842	62	0.0249406	0.0213777	0.0391924	1	0.0249406	0.0190024	0.0296912	1	GTCCTTC	1144	36	C	T
912	T	17	0	809	24	62	0.0222497	0.00247219	1	0.0469716	0.0210136	0	1	0.0296663	TCCTTCG	1077	55	T	C
925	T	2	5	1049	47	62	0.0104662	0.00856327	1	0.056137	0.00190658	0.00476644	1	0.0448046	CCTTCGC	1412	73	T	C
938	C	3	8	32	993	59	0.00503525	0.0241692	0.0533736	1	0.00302115	0.00805639	0.0322256	1	CTTCGCT	1331	69	C	T
951	G	471	16	77	20	34	1	0.0636943	0.176221	0.044586	1	0.0339703	0.163482	0.0424628	TTCGCTT	540	89	G	T
962	C	2	26	153	755	50	0.00263158	0.0342105	0.207895	1	0.00264901	0.0344371	0.202649	1	TCGCTTT	1042	206	C	T
975	T	15	17	1116	4	56	0.0232975	0.0322581	1	0.0062724	0.0134409	0.015233	1	0.00358423	CGCTTTT	1457	42	T	A
988	T	9	49	1013	11	59	0.0227048	0.0552813	1	0.0227048	0.0088845	0.0483712	1	0.0108588	GCTTTTG	1295	59	T	A
1000	T	10	50	890	0	62	0.0179775	0.0629213	1	0.0123596	0.011236	0.0561798	1	0	CTTTTGA	1136	54	T	A
1012	T	7	28	866	16	62	0.0161663	0.034642	1	0.0230947	0.00808314	0.0323326	1	0.0184758	TTTTGAC	1105	33	T	A
1025	G	954	6	7	1	62	1	0.00733753	0.0188679	0.0115304	1	0.00628931	0.00733753	0.00104822	TTTGACA	1147	21	G	T
1036	A	10	929	0	4	62	0.0215285	1	0.0161464	0.0118407	0.0107643	1	0	0.00430571	TTGACAG	1167	32	A	G
1046	C	18	0	21	746	62	0.0348525	0.0495979	0.0482574	1	0.0241287	0	0.0281501	1	TGACAGC	955	58	C	A
1055	A	21	610	8	0	59	0.0441176	1	0.0490196	0.119281	0.0344262	1	0.0131148	0	GACAGCT	733	44	A	C
1068	G	620	3	13	4	62	1	0.00967742	0.0258065	0.00967742	1	0.00483871	0.0209677	0.00645161	ACAGCTT	694	12	G	T
1080	C	6	9	3	752	62	0.00797872	0.0212766	0.0146277	1	0.00797872	0.0119681	0.00398936	1	CAGCTTA	933	19	C	G
1093	T	6	0	985	10	62	0.0101523	0.00203046	1	0.0203046	0.00609137	0	1	0.0101523	AGCTTAA	1216	30	T	C
1105	T	0	9	777	2	59	0.00127065	0.0114358	1	0.0317662	0	0.011583	1	0.002574	GCTTAAT	971	21	T	C
1116	A	7	885	4	17	62	0.0124294	1	0.0112994	0.0350282	0.0079096	1	0.00451977	0.019209	CTTAATA	1086	27	A	C
1127	A	10	457	14	5	62	0.0350109	1	0.0328228	0.0371991	0.0218818	1	0.0306346	0.0109409	TTAATAA	564	18	A	T
1138	T	0	14	755	9	62	0.0145695	0.018543	1	0.013245	0	0.018543	1	0.0119205	TAATAAT	928	21	T	A
1149	A	12	812	11	24	62	0.0357143	1	0.0221675	0.0295567	0.0147783	1	0.0135468	0.0295567	AATAATG	1001	24	A	T
1161	A	1	631	11	9	62	0.0190174	1	0.0190174	0.0316957	0.00158479	1	0.0174326	0.0142631	ATAATGG	782	20	A	T
1172	T	0	8	805	7	59	0.0248447	0.00993789	1	0.021118	0	0.00993789	1	0.00869565	TAATGGC	965	22	T	C
1186	G	1676	4	0	11	62	1	0.00417661	0.00596659	0.0107399	1	0.00238663	0	0.00656325	AATGGCC	1902	18	G	C
1199	G	843	0	4	18	54	1	0.00580046	0.00696056	0.0208817	1	0	0.00474496	0.0213523	ATGGCCC	971	18	G	C
1211	C	12	23	26	623	62	0.0208668	0.0738363	0.0417335	1	0.0192616	0.0369181	0.0417335	1	TGGCCCC	768	33	C	A
1223	C	56	0	6	893	62	0.0727884	0.00783875	0.00671892	1	0.06271	0	0.00671892	1	GGCCCCT	1092	50	C	G
1234	C	0	52	17	926	62	0.0139785	0.0645161	0.0182796	1	0	0.0561555	0.0183585	1	GCCCCTG	1218	47	C	A
1246	C	3	27	6	963	62	0.0166147	0.0602285	0.0145379	1	0.00311526	0.0280374	0.00623053	1	CCCCTGA	1206	44	C	A
1259	T	15	0	861	19	62	0.0209059	0.00464576	1	0.0278746	0.0174216	0	1	0.0220674	CCCTGAA	1013	30	T	C
1271	G	1352	29	28	2	59	1	0.0288462	0.0266272	0.00369822	1	0.0214497	0.0207101	0.00147929	CCTGAAT	1554	39	G	T
1285	A	0	1071	36	5	59	0.0177404	1	0.0345472	0.0130719	0	1	0.0336134	0.00466853	CTGAATC	1305	32	A	T
1296	A	6	733	19	15	62	0.0109141	1	0.0341064	0.0409277	0.00818554	1	0.0259209	0.0204638	TGAATCT	915	35	A	T
1306	T	6	9	903	5	62	0.0130862	0.0119956	1	0.0163577	0.00664452	0.00996678	1	0.0055371	GAATCTT	1100	12	T	C
1318	C	9	58	14	1115	62	0.00896861	0.0520179	0.0125561	1	0.00807175	0.0520179	0.0125561	1	AATCTTT	1366	41	C	A
1330	T	17	1	848	19	62	0.0200472	0.0153302	1	0.0259434	0.0200472	0.00117925	1	0.0224057	ATCTTTC	973	27	T	C
1342	T	23	21	971	7	51	0.0252525	0.030303	1	0.020202	0.0236869	0.0216272	1	0.00720906	TCTTTCT	1154	20	T	A
1355	T	9	29	1072	6	56	0.0102612	0.0289179	1	0.00839552	0.00839552	0.0270522	1	0.00559701	CTTTCTG	1230	21	T	A
1367	C	13	30	164	733	46	0.0177353	0.042292	0.231924	1	0.0177353	0.0409277	0.223738	1	TTTCTGA	884	213	C	T
1379	T	6	13	796	17	45	0.0201005	0.0326633	1	0.0238693	0.00753769	0.0163317	1	0.0213568	TTCTGAA	897	22	T	A
1392	G	998	32	36	0	46	1	0.0320641	0.0380762	0	1	0.0320641	0.0360721	0	TCTGAAG	1044	40	G	A
1403	A	14	1474	31	21	59	0.00949796	1	0.0284939	0.0149254	0.00949796	1	0.0210312	0.0142469	CTGAAGT	1613	33	A	T
1414	A	5	745	22	8	62	0.0255034	1	0.033557	0.0107383	0.00671141	1	0.0295302	0.0107383	TGAAGTT	826	21	A	T
1426	G	500	7	20	8	62	1	0.016	0.04	0.022	1	0.014	0.04	0.016	GAAGTTG	498	26	G	T
1437	T	7	6	816	4	62	0.00857843	0.0220588	1	0.0171569	0.00857843	0.00735294	1	0.00490196	AAGTTGT	913	15	T	C
1449	T	0	19	960	15	62	0.0145833	0.0375	1	0.0239583	0	0.0197917	1	0.015625	AGTTGTA	1062	23	T	A
1461	G	1062	8	11	15	62	1	0.019337	0.0101289	0.0202578	1	0.00753296	0.0103578	0.0141243	GTTGTAC	1146	17	G	C
1473	T	14	9	714	3	62	0.022409	0.012605	1	0.0182073	0.0196078	0.012605	1	0.00420168	TTGTACA	780	17	T	A
1483	A	5	756	13	10	62	0.00902062	1	0.0180412	0.0141753	0.00661376	1	0.0171958	0.0132275	TGTACAA	802	16	A	T
1494	C	0	19	27	802	62	0.00249377	0.0236908	0.0399002	1	0	0.0236908	0.0336658	1	GTACAAT	863	27	C	T
1504	A	6	606	23	11	62	0.0180033	1	0.0540098	0.0261866	0.00990099	1	0.0379538	0.0181518	TACAATA	634	26	A	T
1516	A	1	754	20	0	62	0.00928382	1	0.0344828	0.00795756	0.00132626	1	0.0265252	0	ACAATAA	774	27	A	T
1528	T	3	10	742	17	62	0.00808625	0.0134771	1	0.0229111	0.00404313	0.0134771	1	0.0229111	CAATAAT	800	15	T	C
1540	A	0	936	33	6	62	0	1	0.0352564	0.0138889	0	1	0.0352564	0.00641026	AATAATC	978	29	A	T
1552	A	46	626	19	1	62	0.0750799	1	0.0335463	0.00159744	0.0734824	1	0.0303514	0.00159744	ATAATCT	630	32	A	G
1564	T	0	3	947	4	62	0.00105597	0.0095037	1	0.0190074	0	0.0031679	1	0.00422386	TAATCTG	1022	9	T	G	0.0295671
1576	C	13	18	1	1043	62	0.0191755	0.0364334	0.00862895	1	0.012464	0.0172579	0.000958773	1	AATCTGA	1130	18	C	A	0.0642378
1589	T	0	31	818	4	62	0.0207824	0.0403423	1	0.0220049	0	0.0378973	1	0.00488998	ATCTGAC	863	18	T	A	0.0831296
1603	G	1187	5	4	0	54	1	0.0134794	0.0151643	0.00168492	1	0.0042123	0.00336984	0	TCTGACC	1218	19	G	T	0.0303286
1615	A	7	1207	16	13	62	0.0140845	1	0.018227	0.011599	0.0057995	1	0.013256	0.0107705	CTGACCG	1257	17	A	T	0.0439105
1626	C	11	20	13	826	62	0.0338983	0.0242131	0.0205811	1	0.0133172	0.0242131	0.0157385	1	TGACCGC	867	16	C	G	0.0786925
1638	C	14	0	14	876	62	0.0262557	0.00456621	0.0171233	1	0.0159817	0	0.0159817	1	GACCGCC	912	23	C	G	0.0479452
1650	G	888	0	40	7	62	1	0.00331126	0.0485651	0.00772627	1	0	0.045045	0.00788288	ACCGCCT	938	31	G	T	0.0596026
1662	C	12	1	12	794	62	0.0173697	0.00124069	0.0297767	1	0.0151134	0.00125945	0.0151134	1	CCGCCTT	852	14	C	T	0.0483871
1675	C	4	4	4	1027	62	0.0185005	0.00584226	0.0165531	1	0.00389484	0.00389484	0.00389484	1	CGCCTTT	1079	18	C	G	0.0408958
1687	T	17	8	966	6	62	0.0190381	0.00801603	1	0.0140281	0.0175983	0.00828157	1	0.00621118	GCCTTTC	1064	17	T	G	0.0410822
1700	T	6	5	1224	0	62	0.00653595	0.0130719	1	0.00326797	0.00490196	0.00408497	1	0	CCTTTCC	1258	12	T	A	0.0228758
1713	T	5	8	1215	14	42	0.0090535	0.00987654	1	0.0131687	0.00411523	0.00658436	1	0.0115226	CTTTCCC	1301	12	T	G	0.0320988
1724	C	0	13	35	922	49	0.00542299	0.0140998	0.037961	1	0	0.0140998	0.037961	1	TTTCCCG	986	34	C	T	0.0574837
1735	C	3	8	18	834	54	0.00359712	0.0119904	0.0383693	1	0.00359712	0.00959233	0.0215827	1	TTCCCGA	914	29	C	T	0.0539568
1746	C	0	11	34	875	62	0.0137143	0.0194286	0.0468571	1	0	0.0125714	0.0388571	1	TCCCGAT	968	35	C	T	0.08
1759	G	774	6	33	14	62	1	0.0297158	0.0594315	0.0322997	1	0.00775194	0.0426357	0.0180879	CCCGATC	810	37	G	T	0.121447
1771	A	8	1416	10	12	62	0.00918079	1	0.00988701	0.0247175	0.00564972	1	0.00706215	0.00847458	CCGATCA	1577	29	A	C	0.0437853
1783	T	2	16	848	10	62	0.0106132	0.0259434	1	0.0153302	0.00235849	0.0188679	1	0.0117925	CGATCAC	962	11	T	G	0.0518868
1794	C	11	14	20	873	62	0.018244	0.0159635	0.0239453	1	0.0126002	0.0160367	0.0229095	1	GATCACC	1009	34	C	T	0.0581528
1805	A	0	778	32	28	62	0.00385604	1	0.0719794	0.0359897	0	1	0.0411311	0.0359897	ATCACCG	855	42	A	T	0.111825
1816	C	0	17	8	826	62	0	0.0205811	0.0145278	1	0	0.0205811	0.00968523	1	TCACCGC	941	20	C	A	0.035109
1828	C	3	22	9	848	54	0.0188679	0.0259434	0.0283019	1	0.00353774	0.0259434	0.0106132	1	CACCGCC	1050	17	C	T	0.0731132
1840	G	865	13	33	0	62	1	0.0184971	0.0473988	0.00462428	1	0.0150289	0.0381503	0	ACCGCCC	1009	36	G	T	0.0705202
1853	C	15	22	14	735	62	0.0394558	0.0353741	0.0272109	1	0.0204082	0.029932	0.0190476	1	CCGCCCC	1209	31	C	G	0.102041
1865	C	11	3	26	960	62	0.0154639	0.00618557	0.0371134	1	0.0114583	0.003125	0.0270833	1	CGCCCCC	1706	27	C	T	0.0587629
1877	C	25	9	23	868	49	0.0299539	0.0103687	0.0391705	1	0.0288018	0.0103687	0.0264977	1	GCCCCCG	1521	25	C	T	0.0794931
1889	C	6	19	27	973	54	0.0061665	0.020555	0.028777	1	0.0061665	0.0195272	0.0277492	1	CCCCCGC	1715	20	C	T	0.0554985
1900	C	2	11	11	869	54	0.0148064	0.0125285	0.0273349	1	0.0023015	0.0126582	0.0126582	1	CCCCGCA	1583	18	C	T	0.0546697
1912	G	650	51	15	52	34	1	0.0784615	0.0261538	0.08	1	0.0784615	0.0230769	0.08	CCCGCAG	805	122	G	C	0.184615	0.0638371
1925	C	84	19	50	582	48	0.14433	0.0343643	0.116838	1	0.14433	0.032646	0.0859107	1	CCGCAGC	1017	96	C	G	0.295533
1936	A	58	428	42	80	28	0.145497	1	0.13164	0.189376	0.135514	1	0.0981308	0.186916	CGCAGCG	528	158	A	C	0.466513
1948	G	317	13	72	91	13	1	0.044164	0.309148	0.287066	1	0.0410095	0.227129	0.287066	GCAGCGT	378	167	G	C	0.640379
1960	C	28	72	75	549	27	0.0526316	0.170599	0.188748	1	0.0510018	0.131148	0.136612	1	CAGCGTA	985	131	C	T	0.411978
1973	G	556	108	59	109	23	1	0.194245	0.106115	0.21223	1	0.194245	0.106115	0.196043	AGCGTAC	731	238	G	C	0.51259
1985	T	3	42	407	174	18	0.0239808	0.100719	1	0.467626	0.00737101	0.103194	1	0.427518	GCGTACC	607	394	T	C	0.592326
1996	A	75	627	22	174	27	0.117371	1	0.0406886	0.273865	0.119617	1	0.0350877	0.277512	CGTACCC	860	362	A	C	0.431925
2007	C	47	24	19	630	39	0.0873016	0.0428571	0.0539683	1	0.0746032	0.0380952	0.0301587	1	GTACCCC	1193	49	C	G	0.184127
2019	C	73	32	39	658	36	0.1231	0.056231	0.0927052	1	0.110942	0.0486322	0.0592705	1	TACCCCG	1268	80	C	G	0.272036
2031	C	169	49	19	573	28	0.317627	0.111693	0.0471204	1	0.294939	0.0855148	0.0331588	1	ACCCCGG	1148	210	C	G	0.47644
2043	C	120	11	72	526	34	0.254753	0.0247148	0.218631	1	0.228137	0.0209125	0.136882	1	CCCCGGT	1027	169	C	G	0.498099
2055	G	600	41	99	17	31	1	0.105	0.233333	0.0366667	1	0.0683333	0.165	0.0283333	CCCGGTA	799	194	G	T	0.375
2069	G	573	140	112	10	36	1	0.246073	0.195462	0.017452	1	0.244328	0.195462	0.017452	CCGGTAT	787	171	G	T	0.458988
2082	T	9	23	531	4	36	0.0433145	0.0433145	1	0.0150659	0.0169492	0.0433145	1	0.00753296	CGGTATT	842	21	T	A	0.101695
2093	A	24	626	128	6	43	0.0383387	1	0.204473	0.0159744	0.0383387	1	0.204473	0.00958466	GGTATTA	875	238	A	T	0.258786
2104	T	11	132	606	16	46	0.019802	0.217822	1	0.0264026	0.0181518	0.217822	1	0.0264026	GTATTAG	957	169	T	A	0.264026
2116	T	58	112	538	44	38	0.107807	0.208178	1	0.0836431	0.107807	0.208178	1	0.0817844	TATTAGA	860	145	T	A	0.399628
2127	A	11	747	69	29	40	0.0254351	1	0.10174	0.038822	0.0147256	1	0.0923695	0.038822	ATTAGAA	1093	114	A	T	0.165997
2140	G	239	104	91	66	13	1	0.435146	0.380753	0.284519	1	0.435146	0.380753	0.276151	TTAGAAC	308	153	G	A	1.10042
2152	A	20	681	136	78	34	0.0293686	1	0.199706	0.118943	0.0293686	1	0.199706	0.114537	TAGAACT	981	201	A	T	0.348018
2163	A	2	573	176	32	34	0.0135823	1	0.315789	0.0543294	0.0034904	1	0.307155	0.0558464	AGAACTT	872	288	A	T	0.383701
2175	C	3	45	176	477	36	0.0230608	0.0943396	0.39413	1	0.00628931	0.0943396	0.368973	1	GAACTTT	972	322	C	T	0.51153
2187	T	25	61	718	5	45	0.0348189	0.0849582	1	0.0125348	0.0348189	0.0849582	1	0.00696379	AACTTTA	1192	60	T	A	0.132312
2199	T	26	195	633	7	43	0.0410742	0.308057	1	0.0252765	0.0410742	0.308057	1	0.0110585	ACTTTAA	1059	247	T	A	0.374408
2212	T	24	109	514	15	43	0.0486381	0.235409	1	0.0291829	0.0466926	0.212062	1	0.0291829	CTTTAAG	858	157	T	A	0.31323
2223	A	57	534	47	14	41	0.110487	1	0.088015	0.0299625	0.106742	1	0.088015	0.0262172	TTTAAGA	793	75	A	T	0.228464
2234	A	58	543	41	15	35	0.105839	1	0.080292	0.0364964	0.106814	1	0.0755064	0.0276243	TTAAGAA	829	58	A	G	0.222628
2246	G	241	151	80	8	18	1	0.646091	0.329218	0.0658436	1	0.626556	0.33195	0.033195	TAAGAAT	336	260	G	A	1.04115
2259	A	104	1023	92	29	48	0.101662	1	0.0948192	0.0322581	0.101662	1	0.0899316	0.028348	AAGAATG	1555	140	A	T	0.228739
2270	A	130	543	38	45	40	0.238971	1	0.0698529	0.09375	0.239411	1	0.0699816	0.0828729	AGAATGA	833	166	A	G	0.402574	0.403108	0.339271
2281	T	42	92	516	7	43	0.106589	0.207364	1	0.0562016	0.0813953	0.178295	1	0.0135659	GAATGAG	834	140	T	A
2294	G	858	25	17	63	59	1	0.0314685	0.0244755	0.0804196	1	0.0291375	0.0198135	0.0734266	AATGAGC	1366	89	G	C
2306	A	49	670	84	97	50	0.0791045	1	0.132836	0.158209	0.0731343	1	0.125373	0.144776	ATGAGCT	1081	144	A	C
2318	G	345	5	87	50	27	1	0.0367232	0.288136	0.141243	1	0.0144928	0.252174	0.144928	TGAGCTG	538	130	G	T
2330	C	133	20	26	525	43	0.331429	0.0495238	0.0647619	1	0.253333	0.0380952	0.0495238	1	GAGCTGG	861	253	C	G
2343	T	108	10	580	79	43	0.191379	0.0224138	1	0.146552	0.186207	0.0172414	1	0.136207	AGCTGGC	923	166	T	G
2355	G	824	11	17	111	50	1	0.0133495	0.0254854	0.143204	1	0.0133495	0.0206311	0.134709	GCTGGCC	1313	177	G	C
2368	G	602	11	13	163	38	1	0.0431894	0.0282392	0.270764	1	0.0182724	0.0215947	0.270764	CTGGCCC	954	262	G	C
2379	C	43	0	14	456	40	0.107456	0	0.0592105	1	0.0942982	0	0.0307018	1	TGGCCCG	743	63	C	G
2391	C	141	5	10	544	43	0.3125	0.0110294	0.03125	1	0.259191	0.00919118	0.0183824	1	GGCCCGG	891	235	C	G
2403	C	103	17	1	562	43	0.22242	0.0391459	0.0142349	1	0.183274	0.0302491	0.00177936	1	GCCCGGC	920	187	C	G
2415	G	553	26	8	43	49	1	0.0742049	0.0300353	0.0830389	1	0.0470163	0.0144665	0.0777577	CCCGGCG	926	79	G	C
2428	G	647	8	0	16	50	1	0.0229709	0.0107198	0.0275651	1	0.0123648	0	0.0247295	CCGGCGG	1091	24	G	A
2440	C	121	53	10	331	34	0.416918	0.335347	0.0543807	1	0.365559	0.160121	0.0302115	1	CGGCGGA	562	236	C	G
2452	G	468	85	31	5	38	1	0.288462	0.0833333	0.0149573	1	0.181624	0.0662393	0.0106838	GGCGGAG	763	190	G	A
2465	G	703	31	10	3	50	1	0.0540541	0.0156472	0.00426743	1	0.0440967	0.0142248	0.00426743	GCGGAGG	1170	63	G	A
2478	A	118	917	56	42	59	0.130862	1	0.0643402	0.0458015	0.12868	1	0.0610687	0.0458015	CGGAGGT	1580	200	A	G
2489	G	415	15	93	23	43	1	0.0361446	0.224096	0.0554217	1	0.0361446	0.224096	0.0554217	GGAGGTG	689	122	G	T
2501	G	895	3	40	56	54	1	0.0111732	0.0446927	0.0625698	1	0.00335196	0.0446927	0.0625698	GAGGTGC	1502	72	G	C
2513	T	41	55	476	74	46	0.0861345	0.147059	1	0.155462	0.0861345	0.115546	1	0.155462	AGGTGCT	790	104	T	C
2524	G	860	26	66	42	56	1	0.0368239	0.0782509	0.0494822	1	0.0302326	0.0767442	0.0488372	GGTGCTG	1546	99	G	T
2536	C	58	93	31	460	43	0.126087	0.273913	0.076087	1	0.126087	0.202174	0.0673913	1	GTGCTGA	824	182	C	A
2548	T	19	134	519	29	43	0.0528302	0.320755	1	0.054717	0.0366089	0.258189	1	0.0558767	TGCTGAA	908	254	T	A
2561	G	553	115	15	42	45	1	0.207957	0.034358	0.079566	1	0.207957	0.0271248	0.0759494	GCTGAAA	975	197	G	A
2573	A	19	800	10	27	56	0.03	1	0.0125	0.035	0.02375	1	0.0125	0.03375	CTGAAAA	1415	28	A	C
2584	A	20	449	51	57	40	0.0464602	1	0.119469	0.134956	0.0445434	1	0.113586	0.126949	TGAAAAC	783	79	A	C
2596	A	59	378	23	105	43	0.161376	1	0.0634921	0.291005	0.156085	1	0.0608466	0.277778	GAAAACG	652	165	A	C
2607	A	55	509	62	45	43	0.117878	1	0.121807	0.0884086	0.108055	1	0.121807	0.0884086	AAAACGT	884	78	A	T
2618	C	16	9	63	533	46	0.0506567	0.0168856	0.157598	1	0.0300188	0.0168856	0.118199	1	AAACGTC	968	112	C	T
2631	G	384	35	66	111	37	1	0.0911458	0.171875	0.289062	1	0.0911458	0.171875	0.289062	AACGTCA	676	200	G	C
2642	T	6	44	438	136	43	0.018018	0.103604	1	0.306306	0.0136986	0.100457	1	0.310502	ACGTCAC	782	243	T	C
2654	C	22	38	64	576	51	0.0416667	0.0659722	0.121528	1	0.0381944	0.0659722	0.111111	1	CGTCACT	1049	107	C	T
2665	A	27	313	88	98	31	0.11746	1	0.31746	0.31746	0.086262	1	0.28115	0.313099	GTCACTC	545	218	A	C
2677	C	16	37	32	616	48	0.0340909	0.0600649	0.0649351	1	0.025974	0.0600649	0.0519481	1	TCACTCC	1149	56	C	T
2689	T	61	21	573	108	46	0.115183	0.0401396	1	0.188482	0.106457	0.0366492	1	0.188482	CACTCCG	1046	231	T	C
2701	C	90	9	44	587	38	0.172061	0.0153322	0.13799	1	0.153322	0.0153322	0.0749574	1	ACTCCGT	1074	147	C	G
2713	C	29	6	91	525	35	0.0609524	0.0114286	0.306667	1	0.0552381	0.0114286	0.173333	1	CTCCGTT	972	265	C	T
2725	G	461	30	101	24	27	1	0.0672451	0.334056	0.0520607	1	0.0650759	0.219089	0.0520607	TCCGTTT	864	333	G	T
2738	T	18	7	500	11	31	0.0418327	0.0159363	1	0.0219124	0.036	0.014	1	0.022	CCGTTTT	1356	30	T	G
2750	T	11	28	661	62	43	0.0164425	0.0433483	1	0.0926756	0.0166415	0.0423601	1	0.0937973	CGTTTTC	1905	83	T	C
2762	T	45	36	530	70	43	0.1	0.0773585	1	0.132075	0.0849057	0.0679245	1	0.132075	GTTTTCA	1403	96	T	C
2774	T	54	48	521	26	34	0.119002	0.136276	1	0.049904	0.103647	0.0921305	1	0.049904	TTTTCAA	1292	109	T	A
2785	C	85	46	15	508	24	0.175197	0.11811	0.0295276	1	0.167323	0.0905512	0.0295276	1	TTTCAAG	967	146	C	G
2795	A	207	300	17	10	13	0.703333	1	0.06	0.04	0.69	1	0.0566667	0.0333333	TTCAAGG	572	398	A	G
2806	A	207	339	21	1	17	0.728614	1	0.0707965	0.00589971	0.610619	1	0.0619469	0.00294985	TCAAGGG	646	523	A	G
2818	G	542	2	14	30	28	1	0.0107914	0.0431655	0.0557554	1	0.00369004	0.0258303	0.0553506	CAAGGGG	1173	48	G	T
2830	G	948	38	6	10	46	1	0.0537408	0.00948367	0.0105374	1	0.0400844	0.00632911	0.0105485	AAGGGGG	2030	66	G	A
2843	G	513	36	40	13	30	1	0.0701754	0.0818713	0.0292398	1	0.0701754	0.0779727	0.0253411	AGGGGGT	1098	97	G	T
2855	G	515	69	76	21	50	1	0.133981	0.147573	0.0504854	1	0.133981	0.147573	0.0407767	GGGGGTA	1077	189	G	T
2867	G	499	125	23	48	50	1	0.250501	0.0460922	0.1002	1	0.250501	0.0460922	0.0961924	GGGGTAA	1057	209	G	A
2878	T	10	108	429	3	51	0.0224215	0.242152	1	0.00672646	0.02331	0.251748	1	0.00699301	GGGTAAT	1169	209	T	A
2890	A	33	513	71	75	51	0.08577	1	0.138402	0.146199	0.0643275	1	0.138402	0.146199	GGTAATC	995	207	A	T
2901	A	2	462	61	116	51	0.00649351	1	0.140693	0.251082	0.004329	1	0.132035	0.251082	GTAATCT	932	219	A	T
2912	T	27	26	502	24	59	0.129666	0.0530452	1	0.0628684	0.0537849	0.0517928	1	0.0478088	TAATCTG	1388	105	T	G
2924	C	49	35	12	629	56	0.157143	0.0603175	0.0190476	1	0.0779014	0.0556439	0.0190779	1	AATCTGC	1301	179	C	G
2937	T	35	48	426	49	50	0.0938967	0.112676	1	0.126761	0.0821596	0.112676	1	0.115023	ATCTGCA	1126	112	T	C
2950	G	646	94	16	13	56	1	0.145511	0.0263158	0.0216718	1	0.145511	0.0247678	0.0201238	TCTGCAA	1460	158	G	A
2961	C	27	92	9	392	43	0.0688776	0.234694	0.0280612	1	0.0688776	0.234694	0.0229592	1	CTGCAAG	821	175	C	A
2972	A	43	333	82	8	39	0.129032	1	0.246334	0.0234604	0.129129	1	0.246246	0.024024	TGCAAGT	706	208	A	T
2984	A	16	409	70	7	46	0.0415648	1	0.173594	0.0171149	0.0391198	1	0.171149	0.0171149	GCAAGTA	848	164	A	T
2996	G	315	104	75	4	35	1	0.330159	0.238095	0.0126984	1	0.330159	0.238095	0.0126984	CAAGTAT	685	228	G	T
3008	T	1	71	473	31	56	0.012685	0.171247	1	0.0655391	0.00211416	0.150106	1	0.0655391	AAGTATA	1385	166	T	A
3019	A	11	610	22	5	56	0.0213115	1	0.0360656	0.00819672	0.0180328	1	0.0360656	0.00819672	AGTATAA	1285	102	A	T
3030	T	12	87	447	54	56	0.0514541	0.194631	1	0.120805	0.0268456	0.194631	1	0.120805	GTATAAC	1289	192	T	A
3041	A	12	478	23	61	51	0.041841	1	0.0481172	0.127615	0.0251046	1	0.0481172	0.127615	TATAACA	1002	98	A	C
3053	A	41	479	5	21	50	0.0981211	1	0.0146138	0.0438413	0.085595	1	0.0104384	0.0438413	ATAACAG	1016	73	A	G
3064	C	35	41	30	375	46	0.109333	0.109333	0.133333	1	0.0933333	0.109333	0.08	1	TAACAGT	794	127	C	T
3075	A	16	413	30	23	48	0.062954	1	0.133172	0.0726392	0.0387409	1	0.0726392	0.0556901	AACAGTA	902	141	A	T
3088	G	291	90	20	4	40	1	0.323024	0.0824742	0.0171821	1	0.309278	0.0687285	0.0137457	ACAGTAA	613	195	G	A
3100	T	3	61	347	58	51	0.0317003	0.18732	1	0.170029	0.00864553	0.175793	1	0.167147	CAGTAAC	980	121	T	A
3112	A	44	451	10	64	49	0.115299	1	0.0243902	0.141907	0.097561	1	0.0221729	0.141907	AGTAACG	960	109	A	C
3124	A	61	377	56	17	43	0.180371	1	0.161804	0.0450928	0.161804	1	0.148541	0.0450928	GTAACGT	818	156	A	T
3135	C	45	44	51	425	49	0.127059	0.115294	0.174118	1	0.105882	0.103529	0.12	1	TAACGTA	938	229	C	T
3148	G	353	109	57	4	43	1	0.308782	0.161473	0.0311615	1	0.308782	0.161473	0.0113314	AACGTAA	816	215	G	T
3159	T	67	58	346	6	50	0.228814	0.163842	1	0.039548	0.193642	0.16763	1	0.017341	ACGTAAG	1072	173	T	G
3171	A	65	439	73	0	49	0.170843	1	0.193622	0	0.148064	1	0.166287	0	CGTAAGT	997	243	A	T
3182	A	67	258	63	23	34	0.364662	1	0.31203	0.12406	0.25969	1	0.244186	0.0891473	GTAAGTG	637	189	A	G
3195	G	423	21	73	21	46	1	0.0496454	0.177305	0.0567376	1	0.0496454	0.172577	0.0496454	TAAGTGT	937	160	G	T
3207	T	35	10	546	58	50	0.0677656	0.018315	1	0.108059	0.0641026	0.018315	1	0.106227	AAGTGTC	1239	109	T	C
3219	G	741	26	57	64	56	1	0.0350877	0.0769231	0.0863698	1	0.0350877	0.0769231	0.0863698	AGTGTCA	1674	135	G	T
3230	T	12	73	431	28	46	0.0278422	0.169374	1	0.0696056	0.0278422	0.169374	1	0.0649652	GTGTCAT	966	147	T	A
3242	C	8	30	123	431	49	0.025522	0.0696056	0.285383	1	0.0185615	0.0696056	0.285383	1	TGTCATT	980	260	C	T
3253	A	6	392	108	9	49	0.0357143	1	0.27551	0.0229592	0.0153061	1	0.27551	0.0229592	GTCATTA	969	233	A	T
3264	T	2	88	478	29	49	0.00627615	0.209205	1	0.0690377	0.0041841	0.1841	1	0.0606695	TCATTAA	1055	256	T	A
3277	T	5	100	520	36	50	0.00961538	0.192308	1	0.0711538	0.00961538	0.192308	1	0.0692308	CATTAAA	1162	259	T	A
3288	A	23	470	9	51	50	0.0617021	1	0.0212766	0.108511	0.0489362	1	0.0191489	0.108511	ATTAAAC	1129	95	A	C
3300	A	10	372	6	114	43	0.0698925	1	0.0268817	0.306452	0.0268817	1	0.016129	0.306452	TTAAACC	933	235	A	C
3311	A	24	321	11	74	34	0.155763	1	0.046729	0.23053	0.0747664	1	0.0342679	0.23053	TAAACCG	812	162	A	C
3323	C	39	51	2	410	34	0.139024	0.17561	0.00731707	1	0.095122	0.12439	0.00487805	1	AAACCGA	917	175	C	A
3335	C	11	112	9	452	35	0.0376106	0.314159	0.0376106	1	0.0243363	0.247788	0.0199115	1	AACCGAA	1035	347	C	A
3347	G	278	84	33	10	23	1	0.34507	0.123239	0.0492958	1	0.302158	0.118705	0.0359712	ACCGAAA	625	264	G	A
3360	A	7	601	39	6	48	0.014975	1	0.0648918	0.00998336	0.0116473	1	0.0648918	0.00998336	CCGAAAA	1481	66	A	T
3371	A	47	454	47	7	35	0.107527	1	0.101075	0.0150538	0.103524	1	0.103524	0.0154185	CGAAAAT	1161	83	A	T
3383	A	16	295	130	14	31	0.0542373	1	0.440678	0.0508475	0.0542373	1	0.440678	0.0474576	GAAAATT	726	267	A	T
3394	A	90	504	100	4	43	0.19685	1	0.19685	0.00984252	0.178571	1	0.198413	0.00793651	AAAATTG	1297	215	A	T
3405	T	89	22	318	162	30	0.345912	0.0754717	1	0.522013	0.279874	0.0691824	1	0.509434	AAATTGT	718	366	T	C
3417	T	60	31	563	14	35	0.120782	0.0692718	1	0.0248668	0.106572	0.0550622	1	0.0248668	AATTGTG	1287	138	T	G
3430	G	740	76	13	3	45	1	0.105405	0.022973	0.00540541	1	0.102703	0.0175676	0.00405405	ATTGTGA	1757	187	G	A
3441	T	16	115	308	3	23	0.0519481	0.415584	1	0.00974026	0.0519481	0.373377	1	0.00974026	TTGTGAA	705	302	T	A
3453	G	359	177	3	7	23	1	0.482289	0.013624	0.0217984	1	0.493036	0.00835655	0.0194986	TGTGAAA	845	447	G	A
3465	A	6	520	4	5	34	0.0111524	1	0.0111524	0.0111524	0.0115385	1	0.00769231	0.00961538	GTGAAAA	1377	14	A	G
3477	A	1	524	5	3	34	0.00381679	1	0.019084	0.0114504	0.0019084	1	0.00954198	0.00572519	TGAAAAA	1375	9	A	C
3488	A	2	469	6	23	27	0.00426439	1	0.0127932	0.0533049	0.00426439	1	0.0127932	0.0490405	GAAAAAA	1174	38	A	C
3500	A	2	474	30	7	43	0.00421941	1	0.0675105	0.0274262	0.00421941	1	0.0632911	0.0147679	AAAAAAA	1219	43	A	T
3511	A	24	509	13	33	43	0.0471513	1	0.0294695	0.0707269	0.0471513	1	0.0255403	0.064833	AAAAAAC	1268	61	A	C
3523	A	25	382	30	70	40	0.065445	1	0.0863874	0.21466	0.065445	1	0.078534	0.183246	AAAAACT	1010	165	A	C
3534	A	6	506	66	36	43	0.013834	1	0.130435	0.0790514	0.0118577	1	0.130435	0.0711462	AAAACTA	1279	120	A	T
3545	C	3	134	46	396	34	0.0227273	0.338384	0.118687	1	0.00757576	0.338384	0.116162	1	AAACTAC	940	347	C	A
3557	T	4	70	393	118	34	0.0254453	0.180662	1	0.310433	0.0101781	0.178117	1	0.300254	AACTACA	917	277	T	C
3568	A	17	448	93	35	43	0.0401786	1	0.207589	0.078125	0.0379464	1	0.207589	0.078125	ACTACAT	1151	201	A	T
3579	C	7	107	59	329	30	0.0324484	0.318584	0.20059	1	0.0212766	0.325228	0.179331	1	CTACATA	806	297	C	A
3591	A	48	290	33	55	34	0.241379	1	0.113793	0.189655	0.165517	1	0.113793	0.189655	TACATAG	739	122	A	G
3603	T	73	43	404	4	40	0.20297	0.106436	1	0.00990099	0.180693	0.106436	1	0.00990099	ACATAGT	940	149	T	G
3614	A	49	392	99	4	38	0.214286	1	0.283163	0.0102041	0.125	1	0.252551	0.0102041	CATAGTG	989	235	A	T
3627	G	290	53	23	9	34	1	0.183946	0.0802676	0.0334448	1	0.182759	0.0793103	0.0310345	ATAGTGG	696	107	G	A
3639	T	100	28	265	2	34	0.406015	0.135338	1	0.018797	0.377358	0.10566	1	0.00754717	TAGTGGT	625	263	T	G
3652	G	717	47	95	2	59	1	0.0655509	0.132497	0.0041841	1	0.0655509	0.132497	0.0027894	AGTGGTA	1726	200	G	T
3664	G	368	132	32	7	36	1	0.358696	0.0869565	0.0190217	1	0.358696	0.0869565	0.0190217	GTGGTAA	860	254	G	A
3676	T	47	118	331	0	28	0.141994	0.362538	1	0.00302115	0.141994	0.356495	1	0	TGGTAAT	785	255	T	A
3687	A	7	472	111	6	35	0.0148305	1	0.235169	0.0127119	0.0148305	1	0.235169	0.0127119	GGTAATA	1053	248	A	T
3698	A	1	531	96	2	39	0.00182482	1	0.175182	0.00912409	0.00188324	1	0.180791	0.00376648	GTAATAT	1259	214	A	T
3710	T	26	150	425	1	34	0.0705882	0.352941	1	0.00470588	0.0611765	0.352941	1	0.00235294	TAATATA	977	353	T	A
3721	A	4	521	125	30	40	0.0113208	1	0.235849	0.0566038	0.00767754	1	0.239923	0.0575816	AATATAT	1191	299	A	T
3732	T	2	156	419	17	34	0.0231481	0.388889	1	0.0416667	0.00477327	0.372315	1	0.0405728	ATATATA	978	397	T	A
3744	A	7	448	83	37	34	0.0223214	1	0.185268	0.0870536	0.015625	1	0.185268	0.0825893	TATATAC	988	195	A	T
3756	T	14	116	374	68	28	0.0481283	0.31016	1	0.181818	0.0374332	0.31016	1	0.181818	ATATACA	850	264	T	A
3767	A	26	448	63	28	34	0.0571429	1	0.140659	0.0637363	0.0580357	1	0.140625	0.0625	TATACAA	1013	133	A	T
3779	C	27	134	23	355	40	0.0873239	0.377465	0.0816901	1	0.0760563	0.377465	0.0647887	1	ATACAAG	812	284	C	A
3791	A	52	297	27	60	30	0.178451	1	0.127946	0.20202	0.175084	1	0.0909091	0.20202	TACAAGA	633	135	A	C
3802	A	34	499	36	1	45	0.104208	1	0.0961924	0.00801603	0.0681363	1	0.0721443	0.00200401	ACAAGAT	1098	86	A	G
3815	G	221	95	111	18	23	1	0.429864	0.502262	0.0995475	1	0.429864	0.502262	0.081448	CAAGATT	472	232	G	A
3827	A	98	734	117	10	46	0.13172	1	0.157258	0.0174731	0.133515	1	0.159401	0.013624	AAGATTG	1642	253	A	T
3838	T	96	102	398	28	43	0.276382	0.301508	1	0.0954774	0.241206	0.256281	1	0.0703518	AGATTGC	888	258	T	A
3850	T	48	31	468	67	43	0.121795	0.0662393	1	0.179487	0.102564	0.0662393	1	0.143162	GATTGCA	1035	162	T	C
3863	G	591	30	90	32	50	1	0.0507614	0.152284	0.0541455	1	0.0507614	0.152284	0.0541455	ATTGCAG	1350	186	G	T
3875	C	135	19	14	357	34	0.380952	0.0532213	0.0504202	1	0.378151	0.0532213	0.0392157	1	TTGCAGC	801	307	C	G
3886	A	23	296	30	104	23	0.0777027	1	0.158784	0.358108	0.0777027	1	0.101351	0.351351	TGCAGCT	580	232	A	C
3898	G	195	49	94	30	18	1	0.248731	0.609137	0.152284	1	0.251282	0.482051	0.153846	GCAGCTT	402	241	G	T
3910	C	33	62	80	346	27	0.0953757	0.196532	0.277457	1	0.0953757	0.179191	0.231214	1	CAGCTTA	755	215	C	T
3923	T	4	105	508	52	38	0.00787402	0.206693	1	0.108268	0.00787402	0.206693	1	0.102362	AGCTTAT	1080	172	T	A
3935	T	0	76	499	7	43	0.00200401	0.156313	1	0.0200401	0	0.152305	1	0.0140281	GCTTATA	1048	137	T	A
3946	A	40	617	128	6	49	0.0777958	1	0.207455	0.00972447	0.0648298	1	0.207455	0.00972447	CTTATAT	1287	299	A	T
3957	T	18	101	411	2	40	0.0457831	0.253012	1	0.0337349	0.0437956	0.245742	1	0.00486618	TTATATT	889	216	T	A
3969	A	60	383	138	2	34	0.182768	1	0.360313	0.0313316	0.156658	1	0.360313	0.00522193	TATATTG	781	315	A	T
3980	T	74	59	447	2	41	0.230425	0.143177	1	0.01566	0.165548	0.131991	1	0.00447427	ATATTGT	933	174	T	G
3992	T	36	35	488	8	43	0.0955285	0.0914634	1	0.0325203	0.0737705	0.0717213	1	0.0163934	TATTGTA	1039	75	T	G
4005	G	581	100	106	1	46	1	0.172117	0.187608	0.00172117	1	0.172117	0.182444	0.00172117	ATTGTAT	1262	245	G	T
4017	T	104	36	323	3	30	0.321981	0.111455	1	0.0247678	0.321981	0.111455	1	0.00928793	TTGTATT	684	211	T	G
4028	A	12	500	121	7	40	0.026	1	0.242	0.02	0.024	1	0.242	0.014	TGTATTA	1041	255	A	T
4039	T	14	159	377	6	34	0.0501319	0.461741	1	0.0316623	0.0371353	0.421751	1	0.0159151	GTATTAA	802	333	T	A
4052	T	22	94	425	7	34	0.0564706	0.221176	1	0.0211765	0.0517647	0.221176	1	0.0164706	TATTAAA	899	176	T	A
4063	A	14	599	58	18	36	0.0317195	1	0.096828	0.0417362	0.0233723	1	0.096828	0.0300501	ATTAAAA	1222	121	A	T
4075	A	136	157	29	10	13	0.910828	1	0.203822	0.0828025	0.866242	1	0.184713	0.0636943	TTAAAAT	335	287	A	G
4088	A	30	602	58	45	32	0.0498339	1	0.0963455	0.0747508	0.0498339	1	0.0963455	0.0747508	TAAAATC	1285	143	A	T
4099	A	25	446	25	76	38	0.064588	1	0.0601336	0.169265	0.0560538	1	0.0560538	0.170404	AAAATCG	942	136	A	C
4110	T	36	89	316	29	40	0.159509	0.334356	1	0.101227	0.113924	0.281646	1	0.0917722	AAATCGA	895	189	T	A
4122	C	34	52	86	410	43	0.0970874	0.169903	0.220874	1	0.0829268	0.126829	0.209756	1	AATCGAT	887	266	C	T
4135	G	210	65	66	64	13	1	0.317536	0.312796	0.327014	1	0.309524	0.314286	0.304762	ATCGATA	465	174	G	T
4147	A	55	518	52	3	34	0.106178	1	0.100386	0.00579151	0.106178	1	0.100386	0.00579151	TCGATAT	1102	160	A	T
4158	T	5	91	396	1	34	0.0320197	0.231527	1	0.0147783	0.0126263	0.229798	1	0.00252525	CGATATT	1104	158	T	A
4170	A	20	357	141	6	24	0.0728291	1	0.394958	0.0168067	0.0560224	1	0.394958	0.0168067	GATATTA	712	419	A	T
4181	T	24	101	442	6	34	0.108597	0.246606	1	0.0339367	0.0542986	0.228507	1	0.0135747	ATATTAT	1178	179	T	A
4193	T	29	29	482	4	36	0.0901639	0.0614754	1	0.0348361	0.060166	0.060166	1	0.00829876	TATTATT	1346	72	T	G
4205	A	74	421	111	0	30	0.249406	1	0.263658	0.00712589	0.175772	1	0.263658	0	ATTATTG	865	333	A	T
4217	T	116	41	353	1	40	0.424929	0.116147	1	0.0141643	0.328612	0.116147	1	0.00283286	TTATTGG	977	329	T	G
[truncated: 413 more rows]
